# Supplementary material for: Retrocopy contributions to the evolution of the human genome
Source: BMC Genomics. 2008 Oct 8;9:466. doi: 10.1186/1471-2164-9-466 (PMC2584115; doi:10.1186/1471-2164-9-466)
Supplement: Additional file 1 — Entire list of 726 candidate expressed retrocopies with strong evidence. [file 1471-2164-9-466-S1.xls]

## Sheet: plosTableS1.tsv
hg18 location	id	score	type	refSeq	ucscKnown	mgc	percent overlap Rhesus	percent overlap Mouse	percent overlap Dog	processed Introns	percentId to parent	overlap Spliced mRNA/EST	polyA length	Percent Repeats
chr6:26307112-26307453	BC014885.2-18	652	expressed strong noOrf	NM_012412	NM_012412	BC014885	0	0	0	3	628	331	6	0
chr9:98923314-98925751	NM_001037163.1-6	654	expressed strong noOrf	NM_001037163	NM_001037163	noMgc	99	98	99	1	944	1932	27	0
chrX:36936400-36939771	CR591456.1-6	654	expressed strong	noRefSeq	AK124936	noMgc	0	87	24	4	705	3260	51	0
chr21:36755278-36755949	BC030524.1-4	655	expressed strong noOrf	NM_148960	BC030524	BC030524	0	0	0	3	637	666	10	0
chr22:38601245-38602350	NM_006003.1-2	655	expressed strong	NM_006003	NM_006003	BC010035	90	100	90	1	991	854	32	0
chr14:73028428-73028841	BC014928.1-1	656	expressed strong noOrf	NM_001042533	BC014928	BC014928	0	0	0	3	657	413	5	0
chr7:72821716-72822366	BC071844.1-8	657	expressed strong noOrf	NM_001307	NM_001307	BC071844	0	0	0	3	638	650	7	0
chrX:13636810-13637281	BC008721.2-6	657	expressed strong noOrf	NM_004637	NM_004637	BC008721	0	0	0	3	626	471	3	0
chr15:22847333-22847910	AF400486.1-1	661	expressed strong noOrf	noRefSeq	BX648788	BC069077	0	0	41	3	781	135	3	0
chr18:27593677-27594926	NM_033412.2-3	663	expressed strong	NM_033412	CR607834	BC008500	0	24	23	2	964	1020	20	0
chr1:147168978-147170120	NM_000797.2-5	665	expressed strong	NM_000797	NM_000797	noMgc	5	6	5	3	633	1142	3	0
chr12:123962447-123962674	BC001392.2-8	666	expressed strong noOrf	NM_002954	NM_002954	BC042362	0	0	0	3	793	227	5	0
chr12:123963815-123964042	BC001392.2-14	666	expressed strong noOrf	NM_002954	NM_002954	BC042362	0	0	0	3	793	227	5	0
chr2:203346130-203347402	BC007876.2-1	666	expressed strong noOrf	NM_001042616	BC007876	BC007876	98	97	98	1	940	1272	24	0
chr12:123964043-123964271	BC001392.2-15	667	expressed strong noOrf	NM_002954	NM_002954	BC042362	0	0	0	3	812	228	5	0
chr3:161877883-161878328	BC007762.2-17	667	expressed strong noOrf	NM_001659	NM_001659	BC007762	0	0	0	3	627	445	5	0
chr11:58662986-58666923	BC075800.1-3	668	expressed strong noOrf	NM_002736	NM_002736	BC075800	0	0	0	5	696	127	5	6
chr17:16226402-16226629	BC066293.1-28	669	expressed strong noOrf	NM_002954	NM_002954	BC066293	0	0	0	3	798	227	6	0
chr12:123962211-123962446	BC001392.2-7	670	expressed strong	NM_002954	NM_002954	BC042362	0	0	0	3	808	235	6	0
chr7:44007100-44008078	BC100972.2-105	671	expressed strong shuffle	NM_001004351	BC100972	BC056606	6	9	47	3	738	308	5	39
chr4:147254299-147254955	AY033999.1-3	671	expressed strong	NM_003683	AY033999	BC000380	0	0	0	3	731	121	11	7
chr1:155143069-155145445	NM_001409.3-5	673	expressed strong noOrf	NM_001409	AB011539	noMgc	0	0	0	7	626	1063	3	0
chr17:53589299-53591469	NM_002449.4-15	673	expressed strong noOrf	NM_002449	NM_002449	BC015509	0	99	99	1	924	116	11	2
chr6:22321231-22322959	BC009389.2-5	673	expressed strong noOrf	NM_016645	NM_016645	BC007222	99	99	99	1	797	197	8	2
chr19:56837785-56838831	NM_052884.1-95	673	expressed strong	NM_052884	NM_052884	noMgc	0	0	99	2	664	666	4	36
chrX:100796950-100798013	DQ786260.1-7	676	expressed strong noOrf	NM_031905	NM_031905	BC003586	0	0	0	4	660	1063	3	0
chr1:651174-652800	BC054485.1-33	677	expressed strong	noRefSeq	noKg	noMgc	2	-10	-10	2	951	1284	4	0
chrX:75566468-75566809	AF320907.1-18	678	expressed strong noOrf	NM_177433	AK092463	BC000304	0	0	8	4	625	341	6	0
chr17:16226174-16226402	BC001392.2-27	679	expressed strong noOrf	NM_002954	NM_002954	BC042362	0	0	0	3	812	228	11	0
chr1:142511003-142511606	BC030520.1-1	684	expressed strong	NM_144963	NM_144963	noMgc	36	29	22	3	919	514	6	0
chr11:1227030-1227699	U63836.1-28	685	expressed strong noOrf	noRefSeq	noKg	noMgc	51	0	86	2	866	351	2	0
chr11:33053205-33054840	BC006539.2-2	691	expressed strong	NM_002642	NM_002642	BC006539	0	98	100	1	910	570	52	4
chr17:21655508-21655742	BC001392.2-32	692	expressed strong noOrf	NM_002954	NM_002954	BC042362	8	9	0	3	786	234	6	0
chr12:123962675-123962902	BC001392.2-9	693	expressed strong noOrf	NM_002954	NM_002954	BC042362	0	0	10	3	798	227	5	0
chrX:100636423-100637402	DQ786260.1-3	695	expressed strong noOrf	NM_031905	NM_031905	BC003586	0	0	0	4	631	956	13	0
chr15:80451505-80451895	CR595992.1-22	696	expressed strong	NM_001024921	NM_001024921	BC100285	54	54	53	3	993	390	16	0
chrX:37185717-37186254	BC002991.1-46	698	expressed strong shuffle	NM_000146	BC067772	BC067772	9	0	0	3	655	537	11	0
chr15:21482556-21482955	CR624805.1-4	699	expressed strong noOrf	NM_177433	AK092463	BC000304	0	0	0	5	630	399	6	0
chrX:100739304-100739686	BC003586.1-5	700	expressed strong	NM_031905	NM_031905	BC003586	0	0	0	3	638	0	6	0
chr18:570408-571187	BC005334.1-1	701	expressed strong	NM_004344	NM_004344	BC013873	0	0	0	3	701	779	5	0
chr17:21655053-21655281	BC001392.2-30	702	expressed strong noOrf	NM_002954	NM_002954	BC042362	8	9	0	3	799	228	11	0
chr14:37748395-37749222	NM_032551.3-3	703	expressed strong noOrf	NM_032551	NM_032551	noMgc	0	0	0	4	631	827	2	0
chr12:123963587-123963814	BC066293.1-13	704	expressed strong noOrf	NM_002954	NM_002954	BC066293	100	0	14	3	802	227	5	0
chrX:151650911-151651789	BC098100.1-48	705	expressed strong noOrf	NM_005365	NM_005365	BC002351	0	24	33	3	777	459	2	0
chr5:121215623-121216309	BC016857.1-30	707	expressed strong noOrf	NM_002032	NM_002032	BC001399	0	0	0	3	746	686	7	0
chr4:113833554-113834426	BC012415.1-4	710	expressed strong	NM_004627	NM_004627	BC012415	0	28	28	2	798	196	18	0
chr2:223219758-223221084	BC089393.1-27	723	expressed strong noOrf	NM_153027	NM_153027	BC022381	50	48	45	2	959	196	56	12
chrX:82650247-82651018	X13403.1-19	723	expressed strong noOrf	NM_002697	AK091438	BC052274	0	0	0	5	640	771	12	0
chr13:94161481-94162490	BC031797.1-2	723	expressed strong	NM_014587	NM_014587	BC031797	0	0	93	2	666	909	2	14
chr2:5750323-5751297	BC007951.2-8	724	expressed strong noOrf	NM_000346	NM_000346	BC007951	0	0	88	2	637	974	3	11
chr12:123962903-123963130	BC001392.2-10	730	expressed strong noOrf	NM_002954	NM_002954	BC042362	0	0	24	3	802	227	5	0
chr12:123963359-123963586	BC001392.2-12	730	expressed strong noOrf	NM_002954	NM_002954	BC042362	70	0	24	3	789	227	5	0
chr12:123963131-123963358	BC066293.1-11	731	expressed strong noOrf	NM_002954	NM_002954	BC066293	29	0	24	3	785	223	5	0
chr10:5530951-5531402	BC005137.2-2	731	expressed strong	NM_005184	BC005137	BC005137	0	0	0	4	635	451	2	0
chr20:30240725-30241815	BC024270.1-3	732	expressed strong noOrf	NM_022117	BC024270	BC024270	0	0	0	4	652	1090	3	11
chr6:99390142-99390714	BC001664.2-15	736	expressed strong noOrf	NM_002697	AK091438	BC001664	0	0	0	4	635	572	2	4
chr18:11841518-11842105	AF281063.1-3	736	expressed strong	NM_002768	BC007527	noMgc	0	0	0	5	653	587	3	0
chr22:35932750-35933702	NM_032551.3-13	743	expressed strong noOrf	NM_032551	NM_032551	noMgc	0	0	0	4	621	952	4	0
chr20:62207645-62208481	BC099912.1-57	745	expressed strong noOrf	NM_000912	NM_000912	BC099912	0	0	92	2	631	836	5	0
chr6:116706462-116707247	BC075016.2-2	748	expressed strong noOrf	noRefSeq	AK093413	BC075016	0	0	0	4	653	785	6	14
chrX:127012728-127013523	AK096902.1-67	748	expressed strong	NM_001100	NM_001100	BC012597	0	35	0	4	623	795	6	0
chr6:116680690-116681771	BC024270.1-4	755	expressed strong noOrf	NM_022117	BC024270	BC024270	0	0	0	4	657	819	3	8
chr1:112969920-112970390	AK075209.1-1	755	expressed strong	NM_032779	NM_032779	BC012163	0	99	56	2	806	470	5	0
chr9:21854630-21855800	BC022002.1-2	755	expressed strong	NM_016483	NM_016483	BC022002	0	37	37	3	792	1170	4	0
chr8:98358105-98358781	NM_003308.2-4	762	expressed strong noOrf	NM_003308	AK093413	BC075016	0	0	28	3	623	676	22	0
chr15:39748598-39749164	NM_020417.1-6	765	expressed strong noOrf	NM_020417	noKg	noMgc	0	0	0	4	625	566	14	0
chrX:30178185-30179548	BC004105.2-18	766	expressed strong	NM_001011543	NM_001011543	BC004105	0	0	17	3	635	1077	5	0
chr15:82699945-82700464	NM_001023567.1-66	771	expressed strong noOrf	NM_001023567	CR749361	BC093673	72	65	4	4	639	460	4	32
chr4:68608871-68611584	AJ617625.1-3	771	expressed strong	NM_153262	AJ617624	noMgc	0	99	100	2	925	615	11	0
chrX:100694466-100696334	NM_031905.2-134	771	expressed strong	NM_031905	NM_031905	BC003586	0	0	0	4	670	1867	28	0
chr4:3738307-3739492	NM_016574.2-17	772	expressed strong noOrf	NM_016574	NM_016574	BC021195	0	0	0	5	639	1182	2	0
chrX:34870865-34873066	CR591456.1-4	773	expressed strong	noRefSeq	AK124936	noMgc	0	82	38	5	673	2090	50	0
chr3:198845367-198846784	BC100281.1-4	774	expressed strong	NM_018029	BC064501	BC064501	5	58	-10	6	949	1164	23	3
chr7:122129023-122129447	BC063404.1-3	777	expressed strong	NM_194463	NM_194463	BC063404	0	0	0	4	696	349	10	0
chr18:63330897-63332537	BC039245.1-1	782	expressed strong noOrf	NM_013352	NM_013352	BC039245	0	0	0	4	622	1640	6	0
chrX:101798954-101799553	BC003586.1-9	787	expressed strong noOrf	NM_031905	NM_031905	BC003586	0	0	0	4	625	599	17	0
chr6:36276718-36277460	U07932.1-7	790	expressed strong shuffle	NM_005937	NM_005937	noMgc	0	0	0	7	621	742	5	6
chr9:139801827-139803007	NM_003923.1-15	792	expressed strong	NM_003923	NM_003923	noMgc	0	75	77	2	823	119	3	0
chr6:1555816-1556619	AF425596.1-17	793	expressed strong noOrf	NM_213596	noKg	noMgc	0	0	63	4	639	324	2	10
chr17:72059040-72061287	BC111000.1-6	796	expressed strong noOrf	NM_024713	NM_024713	BC111000	0	0	0	4	718	470	15	2
chr19:23229788-23230078	BC001497.2-3	798	expressed strong	NM_002271	NM_002271	BC001497	0	100	100	2	911	290	6	1
chr2:130901777-130903708	AF134053.1-36	798	expressed strong	NM_016270	NM_016270	BC071983	1	99	95	2	827	252	28	0
chr13:48905920-48906342	BC021102.1-1	805	expressed strong noOrf	NM_018471	BC021102	BC021102	0	0	0	4	633	120	28	0
chrX:92812603-92814713	BC002387.2-20	805	expressed strong noOrf	NM_139207	NM_139207	BC002387	0	0	0	11	693	2109	19	0
chr17:18513982-18517219	BC068552.1-3	807	expressed strong	NM_001455	BC068552	BC068552	44	44	44	2	987	585	29	0
chrX:100766616-100767895	BC003586.1-7	808	expressed strong	NM_031905	NM_031905	BC003586	0	0	0	4	674	1277	6	0
chr14:49155217-49155589	BC001781.1-14	809	expressed strong	NM_021029	NM_021029	BC001781	15	0	0	4	868	372	8	0
chr19:63212482-63212913	BC036051.1-8	812	expressed strong noOrf	NM_017555	NM_017555	BC036051	99	87	99	2	761	431	12	0
chr5_h2_hap1:260134-260470	BC070219.1-35	816	expressed strong	NM_001030	NM_001030	BC070219	0	52	52	3	914	335	2	1
chr7:107056232-107059475	NM_017787.3-13	817	expressed strong shuffle	NM_017787	NM_017787	BC114465	0	79	79	2	870	1899	6	0
chr18:9877822-9878283	BC003377.1-5	818	expressed strong novel	NM_003329	NM_003329	BC003377	0	0	0	4	678	333	8	0
chr17:55534368-55534893	BC071867.1-1	818	expressed strong	NM_003916	NM_003916	BC001117	15	15	15	4	985	480	16	5
chr15:42810972-42811881	BC031935.1-3	819	expressed strong	NM_002938	NM_002938	BC031935	0	0	0	4	664	909	14	0
chr22:41365812-41366287	BC015128.1-8	822	expressed strong	NM_006476	NM_006476	BC015128	12	96	97	2	923	475	14	0
chr4:39921411-39921982	BC009605.1-25	822	expressed strong	NM_005052	NM_005052	BC015197	0	0	0	5	627	571	3	0
chr1:212845423-212849045	AK024419.1-3	823	expressed strong	NM_031213	NM_031213	BC020512	99	96	99	2	970	1388	66	0
chr12:72972361-72973235	BC108915.1-7	826	expressed strong	NM_014468	NM_014468	BC108915	0	0	76	2	873	317	4	0
chr17:21654821-21655053	BC001392.2-29	827	expressed strong noOrf	NM_002954	NM_002954	BC042362	79	9	100	2	776	232	11	0
chr15:88619281-88621836	NM_022121.2-1	827	expressed strong	NM_022121	NM_022121	BC010163	0	99	99	2	909	2554	16	4
chr3:188321435-188321831	BC070205.1-50	831	expressed strong	NM_001000	NM_001000	BC070205	0	82	96	2	880	375	5	0
chr19:57759091-57759487	BC070205.1-28	841	expressed strong noOrf	NM_001000	NM_001000	BC070205	11	97	91	2	884	396	10	0
chrX:57950844-57952716	AK092101.1-6	842	expressed strong noOrf	NM_001040653	AK092101	noMgc	0	0	0	5	764	1786	11	8
chr5:86570378-86570997	NM_001039535.1-247	843	expressed strong novel	NM_001039535	NM_145060	BC015706	0	0	0	6	789	610	7	13
chr13:100073927-100074760	BC006229.2-5	846	expressed strong	NM_001862	NM_001862	BC006229	0	94	96	2	864	833	26	0
chr11:5492819-5493730	BC018403.2-4	847	expressed strong	NM_020131	NM_020131	BC018403	0	0	1	5	626	400	3	0
chr10:5556963-5557667	BC005137.2-4	848	expressed strong	NM_005184	BC005137	BC005137	0	0	0	5	710	703	3	0
chr19:58581246-58581645	BC070205.1-33	849	expressed strong noOrf	NM_001000	NM_001000	BC070205	0	97	97	2	885	399	15	0
chr6:90401489-90402478	BC035150.1-7	849	expressed strong	NM_006706	NM_006706	BC111727	0	100	0	3	831	989	7	0
chr9:103395976-103397265	BC027913.1-3	850	expressed strong	NM_000945	NM_000945	BC027913	0	0	0	5	720	1128	5	7
chr16:1953694-1954104	BC066316.1-22	852	expressed strong noOrf	NM_000987	NM_000987	BC066316	0	97	96	2	759	410	31	0
chr14:49430219-49430710	BC008753.2-8	852	expressed strong	NM_001660	NM_001660	BC008753	0	0	0	5	644	491	10	0
chr19:8668797-8669909	BC012597.1-26	852	expressed strong	NM_001100	NM_001100	BC012597	0	0	0	5	627	1112	3	0
chr15:84111229-84113910	NM_130446.2-14	857	expressed strong noOrf	NM_130446	NM_130446	BC032348	0	11	0	6	621	1659	16	21
chr11:3805395-3805976	BC004247.1-5	858	expressed strong	NM_198829	NM_198829	BC004247	0	0	0	5	637	580	2	0
chr2:96144165-96145560	NM_000795.2-10	863	expressed strong noOrf	NM_000795	NM_000795	BC021195	59	0	0	6	626	1395	2	0
chr2:54335646-54336827	BC024270.1-2	868	expressed strong noOrf	NM_022117	BC024270	BC024270	0	38	0	4	645	1181	3	0
chrX:57636081-57637957	AK092101.1-5	868	expressed strong noOrf	NM_001040653	AK092101	noMgc	0	0	0	5	766	963	12	8
chr2:84371243-84372397	BC000255.1-2	870	expressed strong	NM_023934	AK091092	BC000255	0	100	98	4	919	1080	17	0
chr4:91978668-91979286	NM_021109.2-14	871	expressed strong	NM_183049	NM_021109	noMgc	90	99	95	2	984	618	74	0
chr1:42738052-42738672	NM_021109.2-2	872	expressed strong	NM_183049	NM_021109	noMgc	97	99	97	2	955	484	49	0
chr6:22677710-22679867	NM_004494.1-5	874	expressed strong	NM_004494	NM_004494	BC018991	0	0	0	5	743	2030	6	1
chrX:57162919-57163787	BC114515.1-4	874	expressed strong	NM_006717	AL136719	BC114515	0	17	1	4	777	868	12	0
chrX:57178887-57179755	BC114515.1-5	874	expressed strong	NM_006717	AL136719	BC114515	0	17	0	4	775	868	12	0
chr3:105127602-105128911	BC021288.2-5	875	expressed strong noOrf	NM_005561	BC093044	BC021288	0	99	99	2	789	161	8	2
chr21:45316174-45316652	BC003371.1-1	875	expressed strong	NM_006280	NM_006280	BC003371	0	0	0	5	680	478	9	0
chr10:112827903-112829112	BC021195.2-4	877	expressed strong noOrf	NM_000795	NM_000795	BC021195	0	0	0	6	627	1209	3	2
chrX:122564671-122565557	NM_005246.1-6	877	expressed strong	NM_005246	NM_005246	noMgc	0	0	0	5	850	609	10	0
chr2:115616641-115618130	NM_032364.4-33	878	expressed strong noOrf	NM_032364	AY188447	BC012543	0	0	0	5	623	0	9	0
chr1:143323382-143324160	BC057828.1-3	878	expressed strong	NM_005022	NM_005022	BC057828	0	95	96	2	852	778	33	0
chr1:183405492-183407488	NM_000983.3-5	879	expressed strong	NM_000983	NM_000983	BC058887	0	100	99	2	871	1626	15	0
chr15:82978194-82978833	BC036051.1-5	880	expressed strong shuffleUTR	NM_017555	NM_017555	BC036051	0	24	28	4	668	152	15	0
chr1:147003073-147003851	BC057828.1-8	880	expressed strong	NM_005022	NM_005022	BC057828	22	96	96	2	846	758	34	0
chr3:154363123-154363658	BC016286.1-13	882	expressed strong noOrf	NM_006270	NM_006270	BC016286	0	0	40	4	648	534	10	0
chr2:3642616-3643226	NM_183049.2-9	884	expressed strong	NM_183049	NM_021109	noMgc	95	99	51	2	946	405	59	0
chr2:20510431-20511366	NM_175744.4-11	884	expressed strong	NM_175744	NM_175744	BC007245	0	0	0	6	729	935	2	3
chr19:41604039-41605637	BC090945.1-8	886	expressed strong noOrf	NM_152331	NM_152331	BC090945	0	99	100	2	922	1598	14	0
chr3:62084143-62085430	BC030639.2-5	886	expressed strong	NM_002166	NM_002166	BC030639	99	99	98	2	967	1116	12	0
chr10:120343709-120344542	BC074796.2-4	887	expressed strong noOrf	NM_001525	NM_001525	BC074796	0	0	0	6	623	833	3	0
chr1:61892397-61893778	BC017310.2-1	891	expressed strong	NM_003124	NM_003124	BC017310	0	96	100	2	869	1273	18	0
chr7:80128684-80129843	BC011685.2-7	891	expressed strong	NM_007111	NM_007111	BC011685	0	100	99	2	887	442	24	2
chr6:26653354-26654458	BC070297.1-73	893	expressed strong	NM_005517	NM_005517	BC000378	0	0	0	5	755	1104	4	0
chr19:58690900-58691295	BC070205.1-35	894	expressed strong noOrf	NM_001000	NM_001000	BC070205	0	97	97	2	879	63	17	0
chr2:131772595-131774566	BC071983.1-37	894	expressed strong	NM_016270	NM_016270	BC071983	100	100	99	2	831	1033	16	0
chr20:48890161-48890771	NM_183049.2-13	895	expressed strong	NM_183049	NM_021109	noMgc	40	99	97	2	961	291	64	0
chr11:113165990-113167388	BC011994.1-1	896	expressed strong	NM_001675	NM_001675	BC011994	98	100	98	2	964	1102	12	0
chr16:14989371-14991684	BC035033.1-3	896	expressed strong	NM_138346	AB095933	BC035033	99	99	99	2	981	2153	22	3
chr6:42062828-42064338	BC014608.2-3	898	expressed strong	NM_138796	NM_138796	BC014608	0	0	0	5	816	765	11	9
chr4:88016461-88016828	BC067810.1-1	900	expressed strong noOrf	NM_015622	BC067810	BC067810	71	72	74	3	962	159	18	0
chr17:19900180-19900719	BC020852.1-2	904	expressed strong	NM_203298	NM_203298	BC020852	0	95	95	2	839	93	27	0
chr14:46189973-46190697	BC071918.1-8	907	expressed strong	NM_006013	AK027197	BC003358	0	0	0	5	873	724	9	0
chr3:10020194-10022967	BC084540.1-28	909	expressed strong	NM_017490	NM_017490	BC084540	0	0	0	13	623	1399	14	0
chrX:42520732-42522275	BC007655.2-14	909	expressed strong	NM_006241	NM_006241	BC007655	0	100	0	5	680	713	6	0
chr11:10249333-10250408	BC107574.1-3	911	expressed strong	NM_001017998	NM_001017998	BC107574	100	99	100	2	992	970	75	0
chr6:74139373-74139757	BC070205.1-56	911	expressed strong	NM_001000	NM_001000	BC070205	0	87	96	2	995	56	36	0
chr1:146841037-146841815	BC057828.1-7	912	expressed strong	NM_005022	NM_005022	BC057828	3	96	96	2	846	251	34	0
chr9:138823557-138824295	BC002675.2-13	912	expressed strong	NM_030940	BC002675	BC002675	0	99	100	3	840	738	7	0
chr2:78492536-78493796	BC021994.1-24	913	expressed strong noOrf	NM_018947	NM_018947	BC021994	0	94	100	2	924	615	18	0
chr2:37229009-37230771	NM_152316.1-3	915	expressed strong	NM_152316	NM_152316	BC047775	0	94	72	3	923	402	20	33
chr5:68696260-68697327	BC010350.1-5	916	expressed strong	NM_015975	NM_015975	BC010350	0	0	0	6	782	1001	4	4
chrX:114330232-114334041	BC006550.2-13	916	expressed strong	NM_002139	NM_002139	BC006550	0	97	100	5	680	2460	10	0
chrX:71914124-71914673	NM_016157.2-12	921	expressed strong	NM_001039705	AB029037	noMgc	0	6	21	6	622	549	3	0
chr6:133037378-133045137	BC036093.1-4	924	expressed strong noOrf	NM_002126	NM_002126	BC036093	0	97	96	2	738	712	12	0
chr3:197148442-197150144	NM_174907.1-3	925	expressed strong	NM_018029	BC064501	BC064501	71	71	75	6	957	543	3	2
chr4:39651457-39652354	BC023520.2-18	927	expressed strong noOrf	NM_002568	NM_002568	BC023520	0	53	54	4	947	518	17	3
chr10:99142920-99143329	BC106009.1-10	927	expressed strong	NM_033625	NM_033625	BC106009	10	43	43	4	855	409	9	0
chr22:17498964-17499610	NM_031417.2-25	928	expressed strong novel	NM_031417	AB058763	noMgc	0	0	0	7	638	404	3	0
chr22:38690304-38690771	NM_015933.2-14	928	expressed strong	NM_015933	NM_015933	BC080531	80	82	83	3	953	329	13	3
chr4:120335870-120336370	CR601784.1-6	931	expressed strong novel	NM_172178	CR749344	BC040240	23	95	99	4	871	233	10	0
chr9:110664820-110665732	BC012617.1-63	931	expressed strong noOrf	NM_001615	NM_001615	BC012617	0	0	0	6	627	912	5	0
chr15:58637510-58638443	BC015130.1-20	937	expressed strong shuffle	NM_018947	NM_018947	BC067222	0	83	98	2	863	82	54	0
chr3:185911392-185912258	AK098645.1-5	939	expressed strong	NM_201222	NM_201222	BC000304	0	0	0	8	629	866	4	10
chrX:72079262-72079811	NM_016157.2-13	943	expressed strong	NM_001039705	AB029037	noMgc	0	0	21	6	622	517	11	0
chr12:48121661-48122703	BC071643.1-17	945	expressed strong	NM_004965	AK056033	BC071643	27	98	98	2	860	87	34	0
chr10:53127368-53129322	BC017712.1-1	946	expressed strong	NM_001325	NM_001325	BC017712	0	0	0	11	805	1741	5	0
chr17:26385416-26385837	NM_021104.1-15	959	expressed strong noOrf	NM_021104	noKg	noMgc	96	77	99	3	977	421	13	2
chr11:94370212-94371250	BC104859.1-2	961	expressed strong noOrf	NM_015061	AB018323	BC104859	0	0	0	7	670	1038	2	0
chr14:22833572-22834844	BC095447.1-20	961	expressed strong noOrf	NM_002107	NM_002107	BC067757	0	99	99	3	890	1202	9	0
chr11:82601670-82602140	BC070209.1-5	966	expressed strong	NM_001007074	NM_001007074	BC070209	0	83	83	3	914	470	30	0
chr2:120695295-120697029	BC103821.1-1	966	expressed strong	NM_032508	NM_032508	BC103821	0	0	0	6	749	1467	4	0
chr11:5485409-5487385	BC010066.2-2	969	expressed strong	NM_013438	NM_013438	BC039294	0	0	3	7	633	1976	3	0
chr14:64077332-64079254	BC019816.2-11	972	expressed strong	NM_006597	NM_006597	BC019816	0	0	0	6	741	1780	4	1
chrX:84076198-84076498	NM_181892.1-24	973	expressed strong	NM_181892	NM_181892	BC037894	0	21	12	7	652	300	19	0
chr1:242924316-242924666	BC079477.1-3	979	expressed strong	NM_000997	NM_000997	BC079477	0	94	85	3	915	261	11	0
chr4:184195858-184197427	CR621981.1-3	979	expressed strong	noRefSeq	AF461899	noMgc	96	96	94	4	906	1568	13	0
chr20:21683867-21684290	NM_021104.1-22	980	expressed strong noOrf	NM_021104	noKg	noMgc	96	95	100	3	984	278	14	2
chr5:53849958-53851161	BC005022.1-2	981	expressed strong noOrf	NM_016224	AB209736	BC005022	0	0	0	8	625	1202	3	0
chr21:46432834-46433270	BC020834.1-2	983	expressed strong noOrf	NM_004891	NM_004891	BC020834	0	99	99	3	784	329	6	0
chr18:5222787-5223215	NM_021104.1-16	984	expressed strong noOrf	NM_021104	noKg	noMgc	0	99	100	3	890	341	27	1
chr5:140662551-140663866	BC002702.2-9	984	expressed strong	NM_014252	BC002702	BC002702	0	0	0	6	843	1245	10	0
chr5:55276189-55276623	NM_021104.1-27	986	expressed strong noOrf	NM_021104	noKg	noMgc	96	66	100	3	982	276	21	3
chr5:178442101-178442701	BC032446.1-2	986	expressed strong	NM_001007553	AK131495	BC032446	0	95	98	3	954	600	49	1
chr17:15888552-15889035	BC003369.1-13	987	expressed strong	NM_001003	NM_001003	BC003369	0	90	92	3	903	483	23	0
chr9:70584868-70585773	AK125991.1-2	988	expressed strong	NM_145284	AK125991	BC110846	0	0	0	9	708	905	3	0
chr19:5406813-5407566	AL834284.1-2	989	expressed strong noOrf	NM_015528	NM_015528	BC010139	0	52	24	6	621	753	2	0
chr2:234327415-234328657	BC000177.2-19	989	expressed strong noOrf	NM_005494	BC000177	BC000177	0	0	0	6	711	583	7	0
chr5:175487187-175490206	BC063816.1-10	989	expressed strong noOrf	NM_012247	NM_012247	BC063816	0	99	99	3	804	512	7	15
chr21:46897044-46898467	NM_006870.3-11	989	expressed strong	NM_001011546	NM_001011546	BC009477	0	100	100	3	819	937	13	2
chr3:179993731-179996610	BC025283.1-3	989	expressed strong	NM_013275	AK125549	noMgc	0	99	97	4	770	77	34	24
chr9:37424093-37425604	NM_144636.1-8	989	expressed strong	NM_144636	NM_144636	BC033775	0	99	100	3	847	781	27	6
chr2:27468993-27469948	BC016009.1-18	990	expressed strong	NM_002032	NM_002032	BC104643	32	100	97	3	950	955	10	5
chr15:21440266-21440985	BC014070.2-1	991	expressed strong noOrf	NM_001005333	NM_001005333	BC014070	0	0	0	8	647	719	2	0
chr7:136849100-136849527	NM_021104.1-28	991	expressed strong noOrf	NM_021104	noKg	noMgc	96	96	100	3	993	276	20	1
chr11:17171568-17172545	BC070190.1-5	991	expressed strong	NM_000992	NM_000992	BC008926	0	95	94	3	915	895	75	1
chr11:77201980-77202472	BC007507.2-7	991	expressed strong	NM_001023	NM_001023	BC007507	0	95	90	3	907	492	16	0
chr5:93101988-93103074	BC117435.1-13	991	expressed strong	NM_002701	NM_002701	noMgc	0	0	100	4	678	597	14	0
chr1:113469613-113471196	NM_183353.1-1	992	expressed strong noOrf	NM_183353	NM_183353	BC013357	0	100	100	3	744	65	9	0
chr12:92001199-92001623	NM_021104.1-9	993	expressed strong noOrf	NM_021104	noKg	noMgc	94	94	99	3	991	276	28	1
chr10:74851986-74852500	BC066316.1-12	993	expressed strong	NM_000987	NM_000987	BC066316	95	92	86	3	950	514	24	0
chr5:167889075-167890077	BC019260.1-3	993	expressed strong	NM_001436	NM_001436	BC019260	0	0	0	8	733	810	7	19
chr18:52965320-52966824	BC007436.2-4	994	expressed strong	NM_138369	NM_138369	BC007436	0	95	95	3	894	1454	16	5
chr22:30002425-30003399	NM_138689.2-5	995	expressed strong shuffle	NM_138689	NM_138689	BC094817	99	99	99	3	952	625	17	2
chr19:7711320-7713043	NM_005089.2-1	995	expressed strong	NM_005089	NM_005089	noMgc	0	100	100	7	884	1722	14	9
chr20:42528560-42528924	BC016748.2-6	995	expressed strong	NM_000998	BC063476	BC063476	91	94	96	3	957	364	21	0
chr9:96925596-96926036	BC105798.1-70	996	expressed strong	NM_001029	NM_001029	BC002604	0	68	99	3	907	440	14	0
chr12:31834813-31836498	NM_005324.3-12	998	expressed strong	NM_005324	NM_005324	BC017558	99	99	97	3	971	1054	33	0
chr22:34564267-34564690	NM_021104.1-23	1000	expressed strong noOrf	NM_021104	noKg	noMgc	95	96	100	3	996	276	29	0
chr14:49113802-49114281	BC070209.1-10	1001	expressed strong shuffle	NM_001007074	NM_001007074	BC070209	0	92	95	3	869	479	41	0
chr1:2928151-2929246	BC012617.1-1	1001	expressed strong	NM_001615	NM_001615	BC012617	0	0	0	7	627	1092	6	0
chr1:53310128-53311708	BC000601.1-1	1003	expressed strong noOrf	NM_014056	NM_014056	BC000601	0	99	99	3	848	516	19	13
chr15:27348339-27349035	BC000304.2-4	1003	expressed strong noOrf	NM_201222	NM_201222	BC000304	0	0	0	8	644	611	3	0
chr3:37032895-37033512	BC070481.1-27	1003	expressed strong	NM_000992	NM_000992	BC070481	94	94	95	3	968	584	19	0
chr5:55836182-55836696	BC066316.1-35	1006	expressed strong	NM_000987	NM_000987	BC066316	97	96	96	3	975	502	25	0
chr2:172081995-172082493	BC105810.1-9	1007	expressed strong	NM_001018	NM_001018	BC105810	99	95	99	3	994	474	20	0
chrX:90576729-90578363	BC065540.1-31	1008	expressed strong	NM_003819	BC094755	BC071591	0	0	0	7	700	1274	9	0
chr5:112797719-112798403	NM_031417.2-30	1009	expressed strong noOrf	NM_031417	AB058763	noMgc	0	26	30	7	646	684	11	0
chr12:13045440-13048991	NM_019859.2-7	1010	expressed strong noOrf	NM_019859	NM_019859	BC047526	0	96	96	3	903	1967	22	1
chr3:129664043-129664833	BC002446.2-17	1010	expressed strong	NM_058246	NM_058246	BC002446	0	0	0	8	626	790	6	0
chrX:114858917-114859953	BC016775.1-68	1010	expressed strong	NM_006937	NM_006937	BC016775	93	98	94	3	972	1008	17	2
chr2:88884014-88884516	NM_003011.1-25	1012	expressed strong noOrf	NM_003011	NM_003011	BC032749	25	100	99	4	827	502	14	0
chr1:84482521-84483108	BC104664.1-1	1012	expressed strong	NM_006156	NM_006156	BC104664	97	98	97	3	954	422	14	0
chr14:18761735-18764812	NM_001012729.1-47	1013	expressed strong	NM_001012729	noKg	noMgc	10	-10	99	5	878	1179	8	54
chr17:30356388-30357176	BC016321.1-5	1013	expressed strong	NM_021227	NM_021227	BC016321	0	100	100	3	928	386	13	0
chr5:172015982-172016342	BC080531.1-20	1013	expressed strong	NM_015933	NM_015933	BC080531	92	91	92	3	992	193	28	0
chr7:47962896-47963451	BC000633.2-3	1013	expressed strong	NM_003318	NM_003318	BC000633	0	100	100	4	836	539	7	5
chr9:37868057-37869583	BC019255.1-9	1013	expressed strong	NM_006452	CR749824	BC019255	0	99	98	6	892	1526	13	0
chr8:30328914-30330577	BC020946.1-44	1014	expressed strong	NM_178014	BC007605	BC020946	99	100	99	3	970	1646	17	5
chr7:18031961-18034007	BC001605.1-6	1015	expressed strong	NM_002764	BC001605	BC001605	0	0	0	6	845	1048	13	1
chrX:73719226-73720106	BC015958.2-32	1015	expressed strong	NM_002568	NM_002568	BC041863	0	98	99	3	949	569	16	0
chr12:6864042-6865289	NM_001011546.1-8	1018	expressed strong	NM_001011546	NM_001011546	BC009477	0	100	100	4	909	1056	35	11
chrX:146941222-146942135	BC016009.1-51	1018	expressed strong	NM_002032	NM_002032	BC104643	94	100	96	3	967	831	13	0
chr1:1657109-1658588	BC071919.1-2	1019	expressed strong noOrf	NM_001011	NM_001011	BC002866	23	98	100	4	863	1477	31	0
chr9:21322013-21324992	BC064576.1-3	1019	expressed strong	NM_033495	BC064576	BC064576	0	0	4	6	817	2645	30	2
chr12:131176676-131177281	NM_016619.1-1	1021	expressed strong	NM_016619	NM_016619	BC012205	98	97	98	3	944	162	42	0
chr1:226852511-226854793	BC062545.1-2	1022	expressed strong	NM_004419	NM_004419	BC062545	99	99	100	3	857	2271	13	0
chr1:316548-318234	BC054485.1-27	1024	expressed strong	noRefSeq	noKg	noMgc	13	-10	-10	6	707	1247	6	0
chr14:73539808-73540237	NM_021104.1-11	1025	expressed strong noOrf	NM_021104	noKg	noMgc	0	96	100	3	942	66	31	0
chr7:128836941-128837627	BC066300.1-1	1025	expressed strong	NM_139286	NM_139286	BC066300	96	98	96	3	998	258	30	0
chrX:103102557-103103596	NM_199286.2-34	1025	expressed strong	NM_199286	NM_199286	noMgc	96	100	95	3	978	347	16	0
chr22:39587010-39587970	BC002446.2-15	1026	expressed strong	NM_058246	NM_058246	BC002446	0	0	0	7	709	403	17	0
chr17:15548121-15549124	BC065364.1-1	1027	expressed strong	NM_014501	NM_014501	BC065364	98	95	98	3	987	842	51	5
chr4:80465358-80466067	BC000308.2-1	1029	expressed strong	NM_003491	NM_003491	BC000308	0	0	0	7	818	343	5	0
chr16:30455754-30457063	BC058020.1-17	1030	expressed strong noOrf	NM_198486	NM_198486	BC073890	0	73	72	4	923	212	13	18
chr1:53232858-53235292	BC019924.1-2	1031	expressed strong shuffleUTR	NM_178014	BC007605	BC007605	0	98	97	3	884	1402	9	2
chr1:118120670-118123032	BC001959.1-2	1032	expressed strong	NM_017761	NM_017761	BC001959	98	98	97	3	989	2331	17	0
chr6:149763108-149764099	BC022340.1-51	1032	expressed strong	NM_006937	NM_006937	BC016775	0	94	98	3	916	686	22	0
chr12:7914660-7915818	NM_006097.3-2	1033	expressed strong shuffleUTR	NM_006097	NM_006097	BC002648	0	100	99	3	856	400	37	0
chr3:32498293-32499581	NM_001008938.1-2	1033	expressed strong	NM_001008938	NM_001008938	noMgc	0	0	0	9	727	1288	5	1
chr17:41041694-41042132	BC105276.1-31	1034	expressed strong	NM_001029	NM_001029	BC002604	27	89	76	3	991	0	27	0
chr9:96138523-96141149	BC001959.1-10	1034	expressed strong	NM_017761	NM_017761	BC001959	0	100	100	3	877	185	9	0
chr14:18950572-18953648	NM_001012729.1-49	1035	expressed strong	NM_001012729	noKg	noMgc	10	-10	99	5	879	1184	29	54
chr6:50988221-50989135	BC016009.1-32	1035	expressed strong	NM_002032	NM_002032	BC104643	51	100	99	3	941	914	44	0
chr11:67206773-67207126	BC079477.1-7	1036	expressed strong	NM_000997	NM_000997	BC079477	23	93	88	3	964	0	34	0
chr2:188800107-188801525	BC016149.1-2	1036	expressed strong	NM_145055	NM_145055	BC016149	0	98	97	3	938	1400	39	0
chr5:17406821-17407740	BC016009.1-29	1036	expressed strong	NM_002032	NM_002032	BC104643	96	100	97	3	968	599	18	0
chr11:82078233-82078594	BC000354.1-4	1037	expressed strong	NM_001031	NM_001031	BC000354	91	88	89	3	1000	0	37	0
chr12:92557810-92559510	BC053356.1-7	1037	expressed strong	NM_002629	NM_002629	BC053356	97	97	99	3	999	1482	19	0
chr1:53230085-53231964	CR592913.1-1	1039	expressed strong shuffle	NM_012250	NM_012250	BC013106	96	96	97	4	982	447	26	0
chr7:127733926-127735563	BC006423.1-9	1043	expressed strong	NM_003600	NM_198433	BC001280	0	0	0	7	683	95	8	3
chr19:45140403-45141489	BC066943.1-6	1045	expressed strong	NM_001005355	NM_001005355	BC014257	99	100	97	3	990	975	40	0
chr2:231829038-231829401	BC000354.1-12	1045	expressed strong	NM_001031	NM_001031	BC000354	93	84	93	3	984	0	33	0
chr1:90231437-90232546	NM_001042479.1-12	1049	expressed strong	NM_017856	AK125062	BC014324	0	100	100	4	916	1109	17	0
chr4:114354585-114355023	BC105276.1-52	1051	expressed strong	NM_001029	NM_001029	BC002604	92	89	90	3	998	0	58	0
chr10:92902010-92903433	BC000542.2-1	1052	expressed strong	NM_024047	NM_024047	BC000542	0	0	0	7	758	807	11	0
chr14:90920384-90920648	NM_004537.3-12	1052	expressed strong	NM_139207	NM_139207	BC002387	100	100	94	4	940	0	36	0
chr1:183566464-183569080	BC018634.2-1	1055	expressed strong	NM_022818	BC041874	BC045759	0	0	99	3	783	283	10	0
chr14:105208403-105210696	BC056150.1-9	1055	expressed strong	NM_005229	BC056150	BC056150	93	99	99	3	930	970	18	0
chr16:54158202-54158930	BC000592.2-3	1055	expressed strong	NM_001749	BC011903	BC011903	0	0	0	9	678	728	4	0
chr11:116711525-116712609	BC066943.1-3	1058	expressed strong noOrf	NM_001005355	NM_001005355	BC014257	0	99	98	3	943	76	18	2
chr11:9288803-9289865	BC066943.1-2	1058	expressed strong	NM_001005355	NM_001005355	BC014257	0	99	98	3	933	318	24	0
chr12:24627312-24629250	CR625565.1-1	1059	expressed strong novel	NM_001012991	CR625565	noMgc	0	97	96	4	916	1057	27	13
chr2:46592248-46593357	BC004443.1-5	1059	expressed strong	NM_001696	NM_001696	BC004443	0	0	0	8	685	845	3	0
chr2:234316171-234317352	BC000177.2-18	1061	expressed strong noOrf	NM_005494	BC000177	BC000177	0	8	19	7	715	1181	7	0
chr1:159921212-159921644	BC070373.1-2	1061	expressed strong	NM_000993	BC070210	BC070210	0	9	89	4	944	432	11	0
chr6:28335127-28336471	BC015354.1-1	1062	expressed strong	NM_024528	NM_024528	BC015354	0	0	0	8	744	1344	11	4
chr6:166918995-166920130	BC027181.1-5	1062	expressed strong	NM_031452	NM_031452	BC003627	97	100	100	3	998	447	30	1
chr9:19039644-19041013	NM_016656.2-2	1065	expressed strong	NM_016656	NM_016656	BC034726	0	0	0	9	791	1329	5	0
chr11:103412676-103414254	NM_032341.3-2	1066	expressed strong	NM_032341	NM_032341	BC006011	0	0	0	9	716	1578	5	2
chr9:110656743-110657692	BC020944.1-32	1067	expressed strong noOrf	NM_016188	NM_016188	BC020944	0	0	0	9	622	949	7	0
chr6:12622292-12622990	BC068198.1-23	1068	expressed strong	NM_002948	NM_002948	BC014837	94	91	97	3	995	0	33	0
chr4:47403111-47404037	BC070328.1-20	1069	expressed strong	NM_002948	NM_002948	BC070328	95	98	98	3	978	0	23	0
chr13:40464913-40465614	BC013117.1-2	1072	expressed strong	NM_012419	NM_012419	BC013117	0	99	17	4	927	519	24	0
chr1:16006266-16006778	BC093060.1-1	1073	expressed strong	NM_006004	BC093060	BC093060	93	99	99	4	952	512	15	5
chr9:114799344-114800157	NM_194314.2-54	1075	expressed strong noOrf	NM_194314	NM_194314	noMgc	0	81	0	6	624	813	12	0
chr4:10979825-10984447	L37368.1-2	1075	expressed strong	NM_006711	NM_006711	BC001838	89	90	89	5	982	1592	24	5
chr10:5857930-5860733	BC011707.1-2	1077	expressed strong noOrf	NM_030759	NM_030759	BC011707	0	97	96	3	925	161	37	0
chr22:40726396-40727981	BC056160.1-6	1077	expressed strong noOrf	NM_001152	NM_001152	BC056160	0	98	99	3	933	417	63	0
chr9:103161161-103164180	BC050061.1-9	1077	expressed strong noOrf	NM_023929	BC050061	noMgc	0	88	88	4	871	573	30	4
chr19:20096818-20097354	BC007977.2-6	1077	expressed strong	NM_001020	BC071674	BC071674	94	93	89	4	952	536	9	0
chr12:88441141-88442058	BC041120.1-3	1078	expressed strong noOrf	NM_004481	NM_004481	BC041120	0	0	0	10	625	917	5	0
chr1:25492441-25493734	BC022350.1-1	1078	expressed strong	NM_003002	NM_003002	BC005263	98	100	98	3	973	177	30	0
chr2:28384531-28384994	BC014459.1-57	1079	expressed strong noOrf	NM_000984	NM_000984	BC014459	0	92	95	4	844	463	15	0
chr16:66613004-66614227	BC002674.2-3	1080	expressed strong noOrf	NM_019070	BC000979	BC000979	0	0	0	10	623	1222	4	0
chr1:169505228-169507444	BC030981.1-8	1081	expressed strong	NM_002128	NM_002128	BC030981	0	99	99	3	952	169	19	4
chr1:209447026-209448239	BC007268.1-2	1083	expressed strong	NM_013237	AK057034	BC007268	98	97	90	4	959	1186	12	8
chr11:118378887-118379368	BC014459.1-26	1084	expressed strong noOrf	NM_000984	NM_000984	BC014459	11	98	97	4	892	480	10	0
chr2:161904276-161906109	NM_001008529.1-2	1084	expressed strong	NM_001008529	AK128460	noMgc	97	97	99	4	986	1685	37	9
chr5:118337288-118338401	BC066905.1-16	1086	expressed strong	NM_002823	M14630	BC022433	88	88	88	4	988	348	11	9
chr13:81162033-81163216	BC022433.1-7	1090	expressed strong	NM_002823	NM_002823	BC022433	98	98	99	4	977	1141	14	8
chr21:36426563-36427273	NM_001013.3-3	1090	expressed strong	NM_001013	NM_001013	BC096756	0	95	100	4	884	679	32	0
chr9:98527938-98529106	BC015715.1-8	1091	expressed strong	NM_014160	NM_014160	BC015715	52	71	70	5	641	274	9	0
chr22:39789960-39790654	BC068055.1-4	1094	expressed strong	NM_001013	NM_001013	BC068055	39	94	93	4	963	659	13	0
chr9:41502962-41503696	NM_000317.1-8	1094	expressed strong	NM_000317	NM_000317	BC018029	0	100	1	4	715	229	14	0
chr11:74308262-74308697	BC070373.1-6	1098	expressed strong	NM_000993	BC070210	BC070210	0	90	89	4	903	359	44	0
chr12:131912339-131912893	BC007283.1-7	1098	expressed strong	NM_001015	NM_001015	BC007283	100	94	95	4	967	532	22	0
chr14:54835044-54835967	BC033859.1-2	1098	expressed strong	NM_176812	NM_176812	BC033859	0	99	99	4	928	522	12	0
chr10:95708464-95709661	CR618635.1-2	1100	expressed strong noOrf	NM_153822	NM_002810	BC002365	44	45	44	8	975	1197	30	0
chr6:127006313-127007233	BC008866.2-9	1100	expressed strong	NM_013237	AK057034	BC007268	97	92	97	4	972	902	14	2
chr2:61016568-61018688	BC012141.1-26	1101	expressed strong	NM_007363	NM_007363	BC028299	0	99	99	8	865	1690	9	0
chr11:92908242-92908924	BC035495.2-4	1103	expressed strong noOrf	NM_003134	NM_003134	BC035495	96	100	97	4	954	630	22	4
chr2:54609984-54610491	BC014459.1-58	1103	expressed strong	NM_000984	NM_000984	BC014459	0	93	90	4	912	442	32	0
chr17:69874571-69875718	BC016512.1-2	1105	expressed strong shuffle	NM_001686	NM_001686	BC016512	0	0	98	4	783	243	11	0
chrX:56607126-56608908	BC018403.2-9	1105	expressed strong noOrf	NM_020131	NM_020131	BC018403	0	0	0	10	707	1782	8	0
chr2:206688531-206689523	BC009065.1-8	1105	expressed strong	NM_004483	NM_004483	BC009065	0	99	96	4	920	991	14	0
chr1:19807172-19807692	BC006784.1-1	1106	expressed strong	NM_001025071	NM_001025071	BC020515	0	94	95	4	958	520	38	0
chr12:103221893-103223050	BC062427.1-3	1107	expressed strong	NM_017615	AF258584	BC062427	100	0	0	9	675	1157	11	0
chr3:22398217-22399406	BC067732.1-52	1107	expressed strong	NM_002128	BX647267	BC067732	100	98	99	4	986	967	15	6
chr22:20230370-20234132	NM_004758.1-5	1108	expressed strong noOrf	NM_004758	NM_004758	noMgc	0	0	0	24	644	3762	2	0
chr8:128497251-128498619	NM_002701.3-19	1109	expressed strong	NM_002701	NM_002701	noMgc	99	100	99	4	976	1368	39	0
chr1:63787237-63788909	AF264787.1-1	1110	expressed strong noOrf	noRefSeq	BC055417	BC055417	96	95	96	6	954	1657	11	0
chrX:49531476-49532962	BC110499.1-6	1110	expressed strong noOrf	noRefSeq	AB028986	noMgc	0	0	0	9	802	408	4	0
chr11:46406730-46407278	BC001032.2-5	1112	expressed strong	NM_001014	NM_001014	BC001032	69	96	96	4	995	548	38	0
chr12:6863177-6864041	BC007563.1-3	1112	expressed strong	NM_033251	NM_033251	BC007563	0	98	100	4	772	167	2	0
chr4:39650703-39651457	BC015958.2-24	1113	expressed strong	NM_002568	NM_002568	BC041863	0	95	98	4	936	392	41	0
chr6:29802380-29802897	BC014459.1-91	1114	expressed strong shuffle	NM_000984	NM_000984	BC014459	0	95	92	4	898	122	7	0
chr7:65655754-65656621	BC000882.1-6	1114	expressed strong	NM_014765	NM_014765	BC000882	99	97	97	4	968	634	18	0
chr22:20069280-20073042	NM_004758.1-4	1116	expressed strong noOrf	NM_004758	NM_004758	noMgc	3	3	3	24	643	3762	2	0
chr1:104417110-104418155	BC092427.1-2	1116	expressed strong	NM_138350	BC092427	BC092427	99	99	99	4	928	882	20	0
chr15:91077852-91078484	BC014885.2-9	1116	expressed strong	NM_012412	NM_012412	BC014885	99	99	100	4	973	90	13	10
chr15:46958021-46958907	BC062427.1-5	1117	expressed strong noOrf	NM_017615	AF258584	BC062427	0	0	0	9	646	389	12	0
chr6:28937142-28937824	BC093063.1-15	1119	expressed strong noOrf	NM_033251	NM_033251	BC020804	99	91	100	4	881	629	16	0
chrX:23003623-23006385	BC024200.1-4	1122	expressed strong	NM_014888	NM_014888	BC024200	98	98	98	7	985	296	21	3
chr18:6916191-6919328	BC064617.1-18	1123	expressed strong noOrf	NM_006089	BC064617	BC064617	0	0	0	10	679	1298	5	1
chr12:63076539-63077095	BC007283.1-6	1124	expressed strong	NM_001015	NM_001015	BC007283	0	93	97	4	835	546	94	1
chr6:31886118-31887717	BC000478.2-13	1126	expressed strong noOrf	NM_004134	NM_004134	BC024034	0	0	0	10	636	1599	11	0
chr17:10559991-10560624	BC018211.1-4	1128	expressed strong	NM_002370	NM_002370	BC018211	0	97	98	4	932	428	39	0
chr10:70730152-70730609	BC105292.1-9	1129	expressed strong shuffle	NM_001019	NM_001019	BC001697	0	95	90	4	906	79	21	0
chr12:31758348-31760079	NM_005563.3-2	1132	expressed strong	NM_203401	NM_203401	BC014353	0	99	100	4	861	261	22	0
chr1:236156732-236157529	BC012617.1-10	1133	expressed strong	NM_001615	NM_001615	BC012617	0	93	100	5	785	797	4	0
chr9:35439664-35441079	CR606269.1-5	1133	expressed strong	NM_019006	NM_019006	BC005283	98	97	97	6	959	1415	28	0
chr13:22387620-22391375	BC110325.1-1	1134	expressed strong	NM_138459	NM_138459	BC110325	99	98	99	4	948	2248	5	1
chr20:29598717-29599638	NM_014060.1-1	1137	expressed strong	NM_014060	NM_014060	BC095461	0	0	92	5	881	729	10	0
chr1:143728934-143730368	BC067732.1-6	1138	expressed strong noOrf	NM_002128	BX647267	BC067732	0	98	0	4	762	95	13	2
chr12:9283186-9284357	BC022433.1-5	1139	expressed strong	NM_002823	NM_002823	BC022433	97	98	98	4	963	100	28	9
chr4:15866977-15867322	NM_001024.3-10	1141	expressed strong	NM_001024	BC027976	BC027976	93	89	94	5	931	345	45	0
chr1:169575063-169576908	NM_003286.2-1	1142	expressed strong	NM_003286	NM_003286	noMgc	99	98	99	5	971	1803	10	0
chr1:239863619-239865717	X78121.1-1	1142	expressed strong	NM_001037312	NM_001037312	noMgc	0	0	0	14	768	2098	3	0
chr4:46420443-46421381	NM_018890.2-19	1142	expressed strong	NM_198829	NM_198829	BC050687	97	100	99	6	979	935	17	11
chr10:75161588-75163770	BC045110.1-7	1144	expressed strong	NM_004420	NM_004420	BC045110	35	59	60	5	919	394	19	0
chr11:16952771-16953167	BC001781.1-9	1144	expressed strong	NM_021029	NM_021029	BC001781	93	94	96	4	1000	0	20	0
chr11:107284282-107284737	BC005354.1-4	1144	expressed strong	NM_001004	NM_001004	BC005354	95	95	94	4	930	114	47	0
chr12:6417901-6418564	BC100031.1-5	1144	expressed strong	NM_003134	NM_003134	BC100031	0	100	97	4	914	137	16	0
chr15:81192111-81193228	BC012617.1-21	1145	expressed strong	NM_001615	NM_001615	BC012617	0	52	52	7	730	1117	4	0
chr15:40393098-40394685	NM_004052.2-7	1146	expressed strong	NM_004052	NM_004052	BC021989	0	98	98	4	827	753	94	0
chr15:87544734-87546095	BC002992.1-1	1148	expressed strong	NM_003574	NM_003574	BC002992	0	100	100	5	943	1361	14	2
chr13:23799866-23804234	BC110325.1-2	1149	expressed strong	NM_138459	NM_138459	BC110325	99	99	99	4	951	981	6	2
chr12:49804486-49805512	BC013401.2-12	1150	expressed strong	NM_002634	NM_002634	BC013401	0	97	95	4	923	949	75	3
chr5:33198020-33198722	NM_001012.1-14	1150	expressed strong	NM_001012	NM_001012	BC070875	94	95	99	5	979	701	10	0
chr9:36292678-36295011	NM_005342.2-84	1151	expressed strong	NM_005342	NM_005342	BC070482	0	99	99	5	949	715	30	5
chrX:130757080-130757879	BC001912.1-3	1151	expressed strong	NM_138418	NM_138418	BC001912	99	99	99	4	920	362	46	0
chr3:173425614-173426392	BC066293.1-48	1153	expressed strong noOrf	NM_002954	NM_002954	BC066293	0	94	98	5	857	778	30	0
chr15:69242664-69244902	BC030981.1-32	1154	expressed strong	NM_002128	NM_002128	BC030981	98	97	99	4	992	229	11	4
chr8:54787627-54789568	BC011050.1-4	1155	expressed strong noOrf	NM_004772	BC011050	BC011050	98	99	99	4	970	573	21	3
chr1:28294149-28295522	BC106066.1-1	1156	expressed strong	NM_014752	BC106066	BC106066	96	96	98	4	996	696	32	0
chr1:143847490-143851094	BC012069.1-9	1156	expressed strong	NM_199040	NM_199040	BC012069	91	94	95	4	996	784	46	9
chr15:19941532-19942231	NM_001012.1-7	1156	expressed strong	NM_001012	NM_001012	BC070875	96	98	95	5	952	685	16	0
chr8:35500660-35502834	BC044587.1-2	1156	expressed strong	NM_152344	NM_152344	BC044587	99	99	99	4	999	1702	53	2
chrX:92851028-92853182	BC032461.1-8	1156	expressed strong	NM_001040057	BC032461	BC032461	0	0	0	10	764	2154	18	4
chr5:37317210-37323183	NM_016587.2-19	1157	expressed strong noOrf	NM_016587	NM_016587	BC000954	0	99	99	5	809	889	6	1
chr21:14437772-14438698	BC013129.1-2	1159	expressed strong	NM_015701	NM_015701	BC013129	0	100	0	5	772	874	20	0
chr2:101256955-101257596	BC093076.1-69	1160	expressed strong noOrf	NM_203430	NM_203430	BC093076	0	96	99	5	893	641	16	0
chr10:32839565-32840721	BC009589.1-1	1165	expressed strong noOrf	NM_006333	NM_006333	BC009589	92	100	99	4	987	279	23	0
chr4:96980263-96981707	BC002406.1-2	1165	expressed strong noOrf	NM_000284	CR614489	BC002406	0	0	0	10	820	1382	12	0
chr12:67521918-67523220	BC035995.1-5	1165	expressed strong	NM_016304	NM_016304	BC008409	0	100	98	5	807	1302	4	0
chr17:21376653-21379398	NM_001039469.1-19	1167	expressed strong	NM_001039469	BC008771	BC084540	0	100	91	14	700	1883	21	0
chr2:61018820-61019305	BC017321.2-27	1167	expressed strong	NM_001016	NM_001016	BC017321	0	76	88	5	914	485	56	0
chr1:225684805-225685341	BC106063.1-2	1168	expressed strong noOrf	NM_022551	AY536376	BC106063	0	92	97	5	898	536	15	0
chr13:96396849-96399221	BC032587.1-3	1168	expressed strong	NM_003324	AF045583	BC032587	0	99	99	9	821	606	12	1
chrX:55529916-55531409	BC110499.1-7	1168	expressed strong	noRefSeq	AB028986	noMgc	54	14	4	9	728	219	13	0
chr11:7066929-7068104	AY464692.1-2	1170	expressed strong	NM_002139	NM_002139	BC006550	0	0	100	7	688	1175	19	2
chr14:57821179-57822302	BC067732.1-25	1170	expressed strong	NM_002128	BX647267	BC067732	0	95	99	4	909	166	74	4
chr2:47771314-47771926	BC066319.1-11	1171	expressed strong	NM_000980	NM_000980	BC066319	33	96	100	4	974	0	30	0
chr2:63702721-63703628	BC008866.2-5	1171	expressed strong	NM_013237	AK057034	BC007268	95	96	96	4	973	68	46	0
chr3:95262146-95263081	BC070280.1-3	1171	expressed strong	NM_000791	NM_000791	BC070280	0	26	100	5	938	935	11	4
chr15:72440900-72441625	BC093076.1-44	1173	expressed strong noOrf	NM_203430	NM_203430	BC093076	0	99	99	5	922	718	12	0
chr14:60507925-60509030	BC070297.1-25	1173	expressed strong	NM_005517	NM_005517	BC000378	0	91	96	5	950	1103	14	1
chr9:45452914-45453553	BC023594.2-85	1174	expressed strong novel	NM_000972	NM_000972	BC023594	10	98	100	5	811	590	36	0
chr11:102207463-102210032	NM_152858.1-1	1175	expressed strong noOrf	NM_152858	NM_152858	BC069192	0	98	99	5	846	1497	26	0
chr12:74737476-74739734	NM_003677.3-76	1175	expressed strong	NM_003677	NM_003677	BC007860	0	100	100	6	922	456	19	27
chr9:72021910-72022439	BC000690.2-9	1175	expressed strong	NM_000986	NM_000986	BC000690	95	94	84	5	968	529	26	0
chr4:7485592-7487512	BC004275.1-2	1176	expressed strong noOrf	NM_001042465	NM_002778	BC007612	0	0	0	13	653	1920	2	0
chr6:149956867-149957408	BC106063.1-18	1176	expressed strong	NM_022551	AY536376	BC106063	95	90	97	5	956	541	20	0
chr13:45908862-45910348	BC007655.2-2	1177	expressed strong noOrf	NM_006241	NM_006241	BC007655	3	95	98	5	898	806	15	0
chr12:61645348-61646062	BC000606.2-1	1177	expressed strong	NM_001034996	NM_001034996	BC029036	96	95	98	5	981	696	22	4
chr12:103183179-103183791	BC066319.1-3	1177	expressed strong	NM_000980	NM_000980	BC066319	31	87	94	4	996	0	92	0
chr4:83634983-83636113	BC027620.1-19	1177	expressed strong	NM_001010	NM_001010	BC027620	0	96	97	5	917	1130	41	0
chr10:27574956-27578824	NM_001006607.1-4	1180	expressed strong noOrf	NM_001006607	CR749232	BC040501	0	66	60	13	912	2586	10	0
chr1:202582505-202583050	BC104667.1-11	1180	expressed strong	NM_000982	NM_000982	BC104667	97	100	100	5	975	532	18	1
chr18:2640774-2643730	NM_016587.2-12	1180	expressed strong	NM_016587	NM_016587	BC000954	0	100	0	5	796	1017	14	1
chr1:147819659-147820411	BC093076.1-13	1182	expressed strong	NM_203430	NM_203430	BC093076	0	97	97	5	901	627	15	0
chr15:57286275-57288010	NM_144972.3-30	1188	expressed strong	NM_144972	NM_144972	BC014340	0	88	79	6	803	1621	20	0
chr1:142558666-142559413	BC093076.1-8	1190	expressed strong	NM_203430	NM_203430	BC093076	1	97	97	5	900	747	36	0
chr1:146421258-146422010	BC093076.1-10	1190	expressed strong	NM_203430	NM_203430	BC093076	0	97	97	5	901	752	36	0
chr14:27803386-27804915	NM_004052.2-6	1191	expressed strong noOrf	NM_004052	NM_004052	BC021989	95	98	93	5	978	1528	63	1
chr22:18836406-18840168	NM_004758.1-3	1191	expressed strong noOrf	NM_004758	NM_004758	noMgc	5	31	5	24	644	3762	2	0
chr10:80942294-80943511	BC000751.2-1	1191	expressed strong	NM_001970	AY129322	BC000751	98	99	99	5	976	1149	25	4
chr14:59934200-59936984	NM_005105.2-4	1191	expressed strong	NM_005105	NM_005105	BC071577	99	0	99	5	992	705	15	8
chr1:201108982-201110954	BC000292.2-17	1192	expressed strong	NM_001614	NM_001614	BC000292	0	98	98	5	829	1208	20	5
chr12:64438094-64439128	BC066941.1-15	1192	expressed strong	NM_002295	NM_002295	BC066941	0	98	98	5	911	984	18	3
chrX:102640697-102642381	NM_006822.1-7	1192	expressed strong	NM_006822	NM_006822	BC018039	0	98	99	5	865	1044	21	0
chr4:89836088-89837937	BC002387.2-16	1193	expressed strong	NM_139207	NM_139207	BC002387	0	0	0	12	637	1839	17	4
chr3:195786158-195786856	BC062427.1-10	1194	expressed strong noOrf	NM_017615	AF258584	BC062427	0	0	100	6	623	698	18	0
chr17:18478895-18480001	BC063044.1-5	1195	expressed strong noOrf	NM_003157	NM_003157	BC063044	100	100	100	6	741	435	3	6
chr17:41278030-41279642	NM_020172.1-2	1195	expressed strong noOrf	NM_020172	noKg	BC028391	0	0	0	13	690	1590	6	0
chr10:5943730-5944612	BC094831.1-4	1197	expressed strong noOrf	NM_000976	NM_000976	BC050644	0	95	95	6	841	871	18	1
chr4:80546839-80548147	X68285.1-1	1198	expressed strong noOrf	NM_203391	NM_203391	BC042421	0	0	0	16	882	1308	6	0
chr1:143074818-143075570	BC093076.1-9	1198	expressed strong	NM_203430	NM_203430	BC093076	0	97	97	5	903	627	36	0
chr3:123616031-123617077	BC001635.1-1	1198	expressed strong	NM_017588	NM_017588	BC001635	0	0	0	12	800	1045	12	0
chr14:66735525-66737018	BC004273.1-3	1199	expressed strong	NM_005850	NM_005850	BC004273	0	94	98	5	952	1097	9	0
chr5:54860252-54862570	NM_016271.3-2	1199	expressed strong	NM_016271	NM_016271	BC018107	99	100	99	6	965	2316	8	2
chr17:44855655-44857296	NM_001968.2-2	1200	expressed strong	NM_001968	NM_001968	BC035166	99	99	99	6	995	1610	12	1
chr17:42591518-42592363	BC016178.1-38	1201	expressed strong	NM_002952	AB065089	BC016178	15	97	97	5	915	845	55	0
chr8:12472184-12473032	BC066926.1-76	1201	expressed strong	NM_001006	NM_001006	BC066926	2	99	97	5	899	848	35	0
chr18:51454022-51454575	BC104667.1-82	1202	expressed strong	NM_000982	NM_000982	BC104667	0	0	91	5	845	161	39	1
chr8:38576873-38577877	BC004155.2-5	1202	expressed strong	NM_006913	NM_006913	BC004155	94	92	94	5	984	981	57	0
chr3:102913967-102914922	BC001021.2-7	1203	expressed strong	NM_024065	NM_024065	BC001021	94	97	95	5	969	955	46	0
chr5:132306520-132308920	BC071619.1-52	1203	expressed strong	NM_001402	BC019669	BC019669	0	96	99	5	869	1243	14	0
chr9:38385795-38387301	BC071839.1-7	1203	expressed strong	NM_000690	NM_000690	BC002967	0	0	0	12	726	1506	11	0
chr3:96373414-96373929	BC101786.1-11	1204	expressed strong	NM_022551	AY536376	BC106063	0	94	95	5	843	149	16	0
chr17:15350895-15351595	BC093076.1-51	1205	expressed strong	NM_203430	NM_203430	BC093076	3	99	33	5	889	280	15	0
chr1:195971368-195971897	BC000690.2-1	1206	expressed strong shuffle	NM_000986	NM_000986	BC000690	0	95	90	5	925	181	22	0
chr10:107889374-107892715	NM_021116.1-1	1206	expressed strong noOrf	NM_021116	NM_021116	noMgc	0	0	0	12	630	160	8	0
chr7:53814808-53815858	NM_018890.2-24	1209	expressed strong novel	NM_198829	NM_198829	BC050687	0	100	1	6	672	93	6	0
chr1:33225144-33226780	BC016178.1-2	1209	expressed strong noOrf	NM_002952	AB065089	BC016178	0	95	97	5	833	245	11	0
chr6:26713244-26714998	BC064355.1-46	1209	expressed strong noOrf	NM_005930	BC064355	BC064355	0	0	0	13	665	1617	8	0
chr16:34893965-34895155	BC075837.1-38	1209	expressed strong	NM_005517	NM_005517	BC075837	93	98	99	5	961	577	10	0
chr1:150348682-150349433	NM_020238.2-1	1211	expressed strong noOrf	NM_001040694	NM_020238	BC098576	0	88	57	7	627	0	16	6
chr14:105515599-105516299	NM_001012.1-6	1211	expressed strong	NM_001012	NM_001012	BC070875	95	97	93	5	950	0	26	0
chrY:18647154-18649949	NM_170751.1-28	1213	expressed strong	NM_170751	NM_170751	BC108725	79	100	100	6	707	1867	4	1
chr13:44861431-44863524	NM_002901.1-2	1214	expressed strong novel	NM_002901	BC010120	BC010120	98	98	98	5	980	444	18	0
chr13:50932627-50933514	NM_001007.3-11	1214	expressed strong	NM_001007	NM_001007	BC000472	0	98	97	6	934	887	17	1
chr8:102450280-102451053	BC106041.1-13	1215	expressed strong	NM_005594	AK096699	BC106041	0	92	89	6	935	757	14	0
chr1:19496015-19498186	NM_174951.2-1	1216	expressed strong noOrf	NM_174951	NM_174951	BC112022	0	0	99	7	728	1880	38	0
chr1:212772110-212773490	BC020982.1-3	1216	expressed strong	NM_000224	NM_000224	BC020982	0	100	97	5	901	1263	19	0
chr1:53676636-53677591	BC011574.1-1	1217	expressed strong	NM_213612	NM_213612	BC001328	0	100	0	6	656	955	11	0
chr15:91055932-91057134	BC106080.1-28	1217	expressed strong	NM_004965	AK056033	BC106080	98	98	96	5	972	1129	54	0
chr17:38158274-38159457	BC075837.1-39	1219	expressed strong noOrf	NM_005517	NM_005517	BC075837	0	96	99	5	946	408	12	0
chr1:22107136-22107694	BC104667.1-2	1219	expressed strong	NM_000982	NM_000982	BC104667	98	73	97	5	961	0	12	0
chrX:41418048-41420788	BC072426.1-40	1219	expressed strong	NM_145690	NM_145690	BC072426	99	100	99	5	964	208	23	13
chr21:34389370-34391035	BC104857.1-6	1220	expressed strong noOrf	NM_001011547	NM_001011547	BC104857	0	0	0	12	628	1665	32	0
chr10:43201492-43203406	NM_005520.1-3	1221	expressed strong	NM_005520	BC001348	BC001348	0	0	0	13	752	1898	8	0
chr17:20628154-20633517	NM_005063.4-4	1221	expressed strong	NM_005063	NM_005063	BC062303	99	99	100	5	964	1514	32	6
chrX:105336057-105338117	BC110874.1-2	1222	expressed strong noOrf	NM_032853	NM_032853	BC110874	0	0	0	12	634	2060	43	0
chr12:121415240-121416173	BC104667.1-41	1222	expressed strong	NM_000982	NM_000982	BC104667	96	94	97	5	973	0	22	2
chr7:156677786-156678315	BC066293.1-56	1222	expressed strong	NM_002954	NM_002954	BC066293	0	96	93	5	944	0	17	0
chr17:38484804-38485359	BC104667.1-78	1223	expressed strong shuffle	NM_000982	NM_000982	BC104667	0	89	100	5	943	66	14	0
chr9:32554451-32557269	BC048797.1-236	1224	expressed strong novel	NM_001004285	NM_001004285	BC048797	0	99	99	6	886	483	14	24
chr15:43635056-43636217	BC075837.1-31	1225	expressed strong novel	NM_005517	NM_005517	BC075837	0	98	96	5	901	535	31	0
chr6:1457574-1460466	NM_201999.1-5	1226	expressed strong	NM_201999	NM_201999	BC034951	0	89	99	5	934	173	38	1
chrX:119900956-119902442	BC002387.2-25	1228	expressed strong novel	NM_139207	NM_139207	BC002387	39	36	27	9	627	156	7	0
chr3:61703142-61703840	BC070216.1-10	1228	expressed strong	NM_007104	NM_007104	BC070216	94	95	94	5	979	0	20	0
chr11:9638520-9639079	BC104667.1-25	1229	expressed strong	NM_000982	NM_000982	BC104667	93	91	93	5	984	0	36	0
chr17:3515222-3515783	BC104667.1-72	1229	expressed strong	NM_000982	NM_000982	BC104667	92	95	94	5	977	0	27	0
chrX:100553563-100555769	NM_005520.1-16	1229	expressed strong	NM_005520	BC001348	BC001348	0	0	0	13	851	2190	6	0
chr1:159761093-159762916	BC020235.1-3	1230	expressed strong noOrf	NM_005347	NM_005347	BC020235	0	92	100	7	663	1823	2	0
chr7:20008872-20009432	BC104667.1-142	1230	expressed strong	NM_000982	NM_000982	BC104667	90	92	21	5	999	0	42	0
chr17:57022575-57023356	BC106041.1-4	1231	expressed strong noOrf	NM_005594	AK096699	BC106041	0	96	94	6	936	770	19	0
chr11:21261903-21263202	BC001902.1-1	1232	expressed strong shuffle	NM_174869	NM_174869	BC001902	0	0	0	12	727	782	5	0
chr12:75578275-75578838	BC104667.1-38	1232	expressed strong	NM_000982	NM_000982	BC104667	94	95	93	5	988	0	31	0
chr15:63849095-63851416	NM_024920.3-12	1232	expressed strong	NM_024920	NM_024920	BC022248	95	94	94	6	966	1729	74	0
chr5:177415184-177415875	BC066315.1-22	1233	expressed strong	NM_000981	NM_000981	BC066315	52	100	99	5	973	0	12	0
chr2:132100205-132101309	BC004374.2-21	1234	expressed strong	NM_005735	NM_005735	BC010090	64	64	64	9	628	1104	9	0
chr4:189896518-189899001	BC011873.2-4	1234	expressed strong	NM_019041	BC011873	BC011873	68	100	67	6	996	347	19	26
chr17:38550389-38552227	BC106080.1-30	1235	expressed strong noOrf	NM_004965	AK056033	BC106080	12	98	99	5	930	379	26	0
chr1:53010415-53010932	BC066322.1-2	1235	expressed strong	NM_001017	NM_001017	BC066322	29	93	96	5	971	0	33	0
chr4:68266783-68272581	BC047240.1-1	1236	expressed strong noOrf	NM_017802	BC047240	BC047240	0	99	100	11	716	630	19	0
chr17:60176983-60178178	NM_014014.2-1	1238	expressed strong	NM_014014	NM_014014	noMgc	0	100	100	6	954	130	19	0
chr10:122104166-122104723	BC070323.1-23	1239	expressed strong	NM_000982	NM_000982	BC070323	94	94	94	5	1000	0	52	0
chrX:100585132-100585855	BC093076.1-124	1240	expressed strong noOrf	NM_203430	NM_203430	BC093076	0	99	99	5	851	104	56	1
chr17:20745873-20746682	BC002973.1-3	1241	expressed strong noOrf	NM_002936	NM_002936	BC002973	40	87	85	7	950	560	6	0
chr2:110578530-110579552	BC006383.2-2	1243	expressed strong noOrf	NM_003801	NM_003801	BC003171	1	100	99	6	898	981	22	0
chr2:25898740-25900208	BC003005.1-6	1246	expressed strong noOrf	NM_006601	NM_006601	BC003005	0	98	79	6	943	1468	8	0
chr9:37875679-37877570	BC000666.1-2	1246	expressed strong	NM_015959	NM_015959	BC000666	99	99	100	5	977	360	18	0
chrX:86844928-86845962	BC066941.1-84	1247	expressed strong	NM_002295	NM_002295	BC066941	98	96	98	6	976	1030	19	3
chr2:238805189-238807724	BC001487.2-5	1248	expressed strong	NM_007375	NM_007375	BC001487	0	99	99	5	957	848	27	0
chr5:37120863-37121776	NM_001007.3-25	1248	expressed strong	NM_001007	NM_001007	BC000472	0	98	98	6	943	798	59	0
chr1:102024409-102025440	BC066941.1-3	1249	expressed strong	NM_002295	NM_002295	BC066941	97	94	98	6	981	1004	20	3
chr17:55865821-55866421	BC050644.1-22	1250	expressed strong	NM_000976	NM_000976	BC050644	95	96	97	6	957	600	27	0
chr18:14466891-14469338	BC010536.1-2	1251	expressed strong	NM_001338	NM_001338	BC010536	74	76	73	6	960	1383	48	0
chr15:19267801-19270255	BC003684.1-1	1252	expressed strong	NM_001338	NM_001338	BC003684	74	75	72	6	958	1381	65	0
chr5:79631253-79634416	BC093052.1-52	1253	expressed strong	NM_001613	AK127229	BC093052	51	84	83	7	777	800	8	0
chr15:41195143-41196005	BC066926.1-22	1256	expressed strong	NM_001006	NM_001006	BC066926	32	98	100	5	975	0	33	0
chr9:37625443-37627315	BC071169.1-36	1261	expressed strong	NM_030981	NM_030981	BC071169	97	97	97	5	960	160	47	0
chr1:89220239-89222235	BC006550.2-1	1263	expressed strong	NM_002139	NM_002139	BC006550	0	56	56	8	967	1996	27	0
chr10:46552814-46553904	NM_031157.2-15	1263	expressed strong	NM_031157	NM_031157	BC009600	100	100	100	7	952	638	5	0
chr2:203763681-203764287	BC050644.1-31	1265	expressed strong	NM_000976	NM_000976	BC050644	94	96	92	6	989	606	63	0
chr8:114458042-114458691	BC021743.2-18	1267	expressed strong shuffle	NM_000979	NM_000979	BC021743	0	97	97	6	892	229	20	1
chr14:18654821-18655925	BC004374.2-8	1269	expressed strong	NM_005735	NM_005735	BC010090	65	64	63	9	628	121	5	0
chr5:156209933-156213226	BC007655.2-9	1269	expressed strong	NM_006241	NM_006241	BC007655	96	98	99	5	958	1991	139	1
chr17:19289839-19290778	BC066321.1-36	1270	expressed strong	NM_002952	AB065089	BC066321	36	96	95	6	990	939	52	0
chr6:100130304-100131122	BC003137.1-10	1272	expressed strong noOrf	NM_001005	BC071669	BC003137	0	95	94	6	888	118	10	0
chr1:163817420-163818373	BC066321.1-11	1272	expressed strong	NM_002952	AB065089	BC066321	0	70	98	6	900	569	18	0
chr2:131737622-131738726	BC004374.2-20	1275	expressed strong	NM_005735	NM_005735	BC010090	66	64	64	9	623	0	5	0
chr7:128483272-128484502	BC015100.1-6	1275	expressed strong	NM_000365	NM_000365	BC015100	0	98	99	6	919	1230	45	0
chr7:30377621-30378932	AK095836.1-9	1276	expressed strong	NM_002805	NM_002805	BC001932	0	99	99	10	863	1311	20	0
chr16:34261220-34262206	BC058924.1-2	1278	expressed strong	NM_003969	NM_003969	BC058924	92	92	92	7	958	904	17	5
chr22:14635351-14636452	BC004374.2-22	1278	expressed strong	NM_005735	NM_005735	BC010090	65	63	63	9	628	144	11	0
chr19:58636884-58637969	BC015403.1-11	1279	expressed strong	NM_153649	AK056889	BC015403	96	97	96	7	926	940	10	0
chr14:19057710-19058814	BC004374.2-9	1280	expressed strong shuffleUTR	NM_005735	NM_005735	BC010090	65	64	63	9	626	147	11	0
chr22:19824737-19826871	BC107740.1-6	1283	expressed strong	NM_198256	NM_198258	BC107740	96	98	96	6	984	333	23	8
chr13:31424645-31425561	NM_001960.2-4	1284	expressed strong	NM_032378	NM_032378	BC007847	0	98	98	7	898	916	34	0
chr19:23801724-23802754	BC107567.1-30	1285	expressed strong	NM_002295	NM_002295	BC107567	0	95	93	6	996	100	20	3
chr7:77825524-77826702	BC070223.1-35	1287	expressed strong novel	NM_012423	BC070223	BC070223	99	99	99	7	803	1174	9	0
chr3:63056961-63058456	BC073760.1-102	1287	expressed strong	NM_002273	NM_002273	BC073760	0	99	100	7	906	1464	4	0
chr6:158950347-158962805	BC090935.1-4	1289	expressed strong noOrf	NM_014760	NM_014760	BC090935	3	0	97	7	872	2278	16	0
chr17:49255510-49257405	BC031828.2-3	1291	expressed strong noOrf	NM_004520	NM_004520	BC031828	0	0	0	16	648	1895	8	0
chr15:40880221-40881959	NM_002273.2-77	1292	expressed strong shuffle	NM_002273	NM_002273	BC073760	0	99	98	7	912	1256	9	0
chr17:23627141-23628537	NM_199187.1-44	1292	expressed strong novel	NM_000224	NM_000224	BC020982	0	99	99	7	900	1396	26	0
chr14:65548904-65550396	BC070084.1-8	1293	expressed strong	NM_004559	NM_004559	BC070084	98	99	96	7	980	1487	31	10
chr8:81340294-81340965	BC070223.1-38	1293	expressed strong	NM_012423	BC070223	BC070223	0	97	96	7	931	207	20	0
chr2:62226936-62227959	BC005391.1-32	1294	expressed strong	NM_002295	X15005	BC005391	99	99	98	6	974	251	29	3
chr2:202194622-202196468	BC050642.2-8	1294	expressed strong	NM_001428	NM_001428	BC050642	0	0	100	8	748	1846	4	1
chr15:38391776-38392855	NM_001002.3-9	1296	expressed strong	NM_053275	NM_053275	BC003655	0	86	98	7	911	748	45	0
chr11:61160645-61161752	NM_001002.3-5	1297	expressed strong	NM_053275	NM_053275	BC003655	0	96	98	7	940	1107	93	3
chr1:218556565-218557644	NM_001002.3-2	1298	expressed strong	NM_053275	NM_053275	BC003655	0	98	98	7	907	502	16	0
chrX:51503323-51505761	BC009503.2-15	1298	expressed strong	NM_002094	NM_002094	BC009503	92	0	0	14	853	2437	13	0
chrX:53188762-53189824	BC020944.1-34	1298	expressed strong	NM_016188	NM_016188	BC020944	76	46	47	12	627	678	3	0
chr15:80838013-80838712	BC066318.1-21	1300	expressed strong	NM_001024921	NM_001024921	BC100285	96	98	97	7	999	680	13	0
chr5:167912076-167913393	BC039196.1-11	1300	expressed strong	NM_006931	NM_006931	BC039196	0	100	87	8	826	1316	5	0
chr13:53912813-53913471	BC070223.1-15	1302	expressed strong	NM_012423	BC070223	BC070223	99	97	93	7	976	87	17	0
chrX:23764683-23765382	BC066318.1-57	1302	expressed strong	NM_001024921	NM_001024921	BC100285	95	93	96	7	998	680	20	0
chr14:34927013-34928103	NM_001002.3-8	1305	expressed strong	NM_053275	NM_053275	BC003655	0	98	97	7	898	363	16	0
chr17:23818922-23819585	BC002866.2-10	1305	expressed strong	NM_001011	NM_001011	BC002866	98	97	99	6	993	0	24	0
chr10:98500014-98500670	BC070223.1-7	1306	expressed strong	NM_012423	BC070223	BC070223	99	92	92	7	993	87	44	0
chr19:12114158-12114738	BC066324.1-33	1307	expressed strong shuffleUTR	NM_000985	NM_000985	BC000502	0	95	90	6	750	75	132	0
chr10:94168402-94170135	NM_001039469.1-7	1308	expressed strong noOrf	NM_001039469	BC008771	BC084540	0	0	0	16	746	1715	55	0
chr12:97373166-97374811	BC035779.1-1	1308	expressed strong	NM_173653	NM_173653	BC035779	0	38	34	13	668	1645	7	0
chr11:9072547-9074312	BC075839.1-17	1309	expressed strong	NM_002273	NM_002273	BC073760	0	97	98	7	894	1762	16	1
chr14:55302628-55303740	BC070223.1-17	1309	expressed strong	NM_012423	BC070223	BC070223	0	97	99	7	915	1025	14	0
chr2:38562420-38563514	NM_001002.3-13	1310	expressed strong	NM_053275	NM_053275	BC003655	79	96	97	7	989	900	75	0
chr9:94638870-94639842	NM_001960.2-19	1311	expressed strong shuffleUTR	NM_032378	NM_032378	BC007847	96	98	100	7	935	963	73	0
chr16:14201691-14203476	BC008430.1-4	1311	expressed strong	NM_016078	NM_016078	BC008430	97	99	97	6	967	155	16	0
chr4:146515975-146518559	NM_201429.1-6	1311	expressed strong	NM_201428	AY750848	noMgc	100	99	100	7	968	1019	6	0
chr12:73218089-73218983	AK126117.1-1	1313	expressed strong	noRefSeq	BC037418	noMgc	0	0	100	11	736	894	11	0
chr12:54089770-54094992	NM_004426.2-3	1315	expressed strong noOrf	NM_004426	NM_004426	BC073964	99	96	95	12	998	210	44	1
chr7:105009540-105011055	BC038384.1-26	1315	expressed strong noOrf	NM_004559	NM_004559	BC038384	97	97	99	7	969	1469	21	2
chr1:76938029-76939249	BC007086.1-1	1317	expressed strong	NM_000365	NM_000365	BC007086	72	98	99	6	981	0	24	0
chr8:62653286-62655014	BC075839.1-128	1322	expressed strong	NM_002273	NM_002273	BC073760	97	97	97	7	972	1698	23	0
chr17:59470934-59473947	BC010658.1-2	1324	expressed strong	NM_014750	BC010658	BC010658	0	0	0	18	660	2001	15	5
chrX:27385207-27391601	AB037808.1-9	1324	expressed strong	NM_020463	AB037808	BC060855	0	99	0	16	767	1978	10	1
chr20:3224141-3224983	BC010549.1-4	1325	expressed strong noOrf	NM_080678	NM_080678	BC010549	0	95	97	9	897	841	15	9
chr5:43622221-43624181	BC000171.2-5	1326	expressed strong	NM_001634	BC041345	BC041345	0	79	79	8	941	1177	23	1
chr7:39858823-39861380	BC017472.1-4	1326	expressed strong	NM_152682	noKg	BC017472	99	98	99	6	994	1389	78	0
chr14:38923475-38926081	BC010385.1-2	1327	expressed strong shuffle	NM_004645	NM_004645	BC010385	0	99	99	6	940	242	42	2
chr1:114880156-114882039	BC025737.1-1	1328	expressed strong shuffleUTR	NM_000298	NM_000298	BC025737	0	73	75	9	688	750	11	0
chr5:75501665-75505897	BC000176.3-16	1328	expressed strong noOrf	NM_015646	NM_015646	BC000176	98	98	99	7	996	1908	31	1
chr1:44341321-44342964	BC075839.1-1	1328	expressed strong	NM_002273	NM_002273	BC073760	0	98	100	7	921	1387	21	0
chr16:21897653-21899309	BC001651.2-4	1328	expressed strong	NM_018101	NM_018101	BC001651	0	100	100	8	805	345	13	0
chr1:39753195-39754749	BC009001.1-1	1333	expressed strong	NM_000436	NM_000436	BC009001	14	0	10	16	713	752	6	0
chr12:67364621-67366417	BC009599.1-18	1333	expressed strong	NM_000971	NM_000971	BC009599	0	98	97	7	826	159	23	1
chr13:36574856-36577801	NM_001025105.1-2	1334	expressed strong	NM_001025105	NM_001025105	BC008717	0	69	67	10	879	2405	7	0
chr5:14704756-14706496	BC066893.1-48	1334	expressed strong	NM_001402	BC019669	BC019669	99	99	94	7	984	1705	32	0
chr4:183674-188817	BC051831.1-5	1335	expressed strong noOrf	NM_003390	NM_003390	BC051831	0	100	100	7	847	803	19	0
chr2:132197161-132198412	BC047528.1-131	1335	expressed strong	NM_006114	BC047528	BC047528	98	99	97	8	952	849	50	10
chr17:52477793-52479722	NM_194460.1-3	1337	expressed strong noOrf	NM_194460	NM_194460	BC001442	0	99	100	8	907	1317	12	0
chr19:6962822-6963740	BC084540.1-22	1337	expressed strong	NM_017490	NM_017490	BC084540	0	100	92	9	630	915	22	0
chr22:21935213-21937172	BC063415.1-2	1337	expressed strong	NM_022039	NM_022039	BC063415	0	82	82	8	931	1327	18	0
chr7:22516465-22518204	BC066893.1-62	1337	expressed strong	NM_001402	BC019669	BC019669	98	99	52	7	994	1727	38	0
chr1:218506158-218507924	NM_198435.1-2	1343	expressed strong noOrf	NM_198433	NM_198433	BC027464	0	100	99	8	943	1558	29	0
chr2:130453674-130457029	NM_002869.4-4	1344	expressed strong	NM_002869	NM_002869	BC068486	99	99	99	7	957	322	15	0
chr4:106625228-106626961	BC021686.1-45	1344	expressed strong	NM_001402	BC019669	BC019669	98	99	58	7	969	1716	59	0
chr6:49861196-49862871	BC023234.1-3	1345	expressed strong	NM_000291	NM_000291	BC023234	0	54	0	10	806	1547	57	0
chr19:32987561-32989466	BC004980.1-5	1347	expressed strong	NM_005984	NM_005984	BC004980	65	99	99	7	852	1108	39	0
chr1:119877696-119878952	BC009081.1-12	1348	expressed strong	NM_002046	NM_002046	BC013310	26	97	96	8	847	1256	13	0
chr2:171316464-171317835	BC000934.2-7	1350	expressed strong	NM_003908	NM_003908	BC000934	76	99	96	8	984	1342	11	2
chr9:134884629-134886356	BC028674.1-67	1350	expressed strong	NM_001402	BC019669	BC019669	97	99	97	7	997	1452	51	0
chr5:159309879-159311137	BC009081.1-66	1351	expressed strong	NM_002046	NM_002046	BC013310	0	97	97	8	896	1258	14	0
chr5:112255213-112256688	NM_005089.2-2	1352	expressed strong shuffle	NM_005089	NM_005089	noMgc	0	99	99	9	961	1334	26	9
chr12:86700786-86702619	BC025955.1-2	1352	expressed strong	NM_013446	NM_013446	BC025955	99	99	96	7	936	578	111	2
chr2:131834906-131838233	NM_002869.4-5	1354	expressed strong	NM_002869	NM_002869	BC068486	99	99	99	7	957	835	39	0
chr3:144377593-144380785	NM_002586.3-4	1355	expressed strong	NM_002586	NM_002586	BC082261	100	100	100	8	986	2167	12	2
chr1:12829561-12830876	BC008364.1-1	1356	expressed strong	NM_031314	BC007052	BC007052	0	96	97	8	923	1027	11	0
chrX:129456787-129458939	NM_207009.2-2	1356	expressed strong	NM_207009	NM_207009	BC022271	88	86	88	8	993	74	15	1
chr4:78025776-78026791	BC084540.1-40	1357	expressed strong noOrf	NM_017490	NM_017490	BC084540	0	54	96	10	643	1015	7	0
chr7:75937289-75938749	BC010004.2-9	1359	expressed strong shuffleUTR	NM_002004	AK125510	BC010004	0	96	97	7	921	120	23	0
chr22:49539751-49540737	BC071717.1-3	1360	expressed strong	NM_003090	BC067846	BC067846	97	99	18	8	983	853	21	0
chrX:39531132-39532393	BC009081.1-84	1362	expressed strong	NM_002046	NM_002046	BC013310	96	93	96	8	958	1241	26	0
chrX:100028573-100030295	BC009600.1-122	1363	expressed strong	NM_031157	NM_031157	BC009600	0	89	86	9	954	1722	13	4
chr7:107937892-107938721	BC009599.1-61	1365	expressed strong	NM_000971	NM_000971	BC009599	58	98	97	7	973	141	49	0
chr1:233967816-233969532	BC067223.1-1	1366	expressed strong	NM_005566	NM_005566	BC067223	0	95	97	7	928	114	26	0
chr9:33664348-33667497	NM_000314.4-4	1366	expressed strong	NM_000314	NM_000314	BC005821	100	99	99	8	978	232	43	4
chrX:80071591-80073359	BC071168.1-30	1369	expressed strong	NM_003374	NM_003374	BC071168	98	95	99	8	970	1739	17	0
chr7:39573758-39576359	BC036460.2-4	1371	expressed strong	NM_030755	NM_030755	BC036460	0	100	99	7	922	808	35	0
chr7:62446336-62447904	BC004980.1-7	1374	expressed strong	NM_005984	NM_005984	BC004980	34	99	98	8	840	1283	46	3
chr8:101631943-101633151	BC004109.2-80	1376	expressed strong noOrf	NM_002046	NM_002046	BC004109	0	100	100	8	871	1028	30	0
chr19:6956034-6957123	BC084540.1-21	1378	expressed strong novel	NM_017490	NM_017490	BC084540	0	94	95	10	627	1088	26	0
chr2:190496159-190497849	BC003394.1-11	1378	expressed strong	NM_031314	BC103758	BC003394	97	97	98	8	986	1678	35	0
chr17:41033279-41035490	NM_005456.2-2	1379	expressed strong	NM_005456	NM_005456	BC068470	100	100	100	9	919	2211	30	0
chr7:62495835-62497400	BC004980.1-8	1382	expressed strong	NM_005984	NM_005984	BC004980	2	99	98	8	836	1187	60	3
chr11:6465126-6467246	BC071168.1-7	1388	expressed strong	NM_003374	NM_003374	BC071168	0	99	97	8	886	1256	31	0
chr7:10457412-10459643	BC016660.1-41	1388	expressed strong	NM_006597	NM_006597	BC016660	97	98	97	8	948	1518	20	0
chr12:70528683-70530477	NM_020662.2-1	1391	expressed strong noOrf	NM_020662	NM_020662	BC069009	0	100	100	10	904	1792	25	0
chr10:95709661-95711662	U78576.1-2	1393	expressed strong noOrf	NM_003557	U78576	BC007833	61	61	61	14	962	1626	3	0
chr15:34692909-34694963	BC072428.1-5	1394	expressed strong	NM_153649	AK056889	BC072428	0	97	98	7	955	108	81	0
chr22:22599219-22604259	AK002174.1-6	1394	expressed strong	NM_001007075	NM_001007075	noMgc	86	97	97	9	931	193	11	1
chr7:63949151-63951262	BC063816.1-14	1396	expressed strong	NM_012247	NM_012247	BC063816	0	99	99	8	945	822	39	1
chr15:91409414-91410903	BC033800.1-9	1400	expressed strong shuffleUTR	NM_015982	NM_015982	BC033800	0	98	98	8	911	155	18	1
chr5:79689948-79691674	BC009600.1-91	1400	expressed strong	NM_031157	NM_031157	BC009600	97	99	97	9	975	1699	10	0
chr9:70816082-70818954	BC039846.1-24	1401	expressed strong	NM_002730	NM_002730	BC039846	0	100	89	9	854	1603	4	2
chr13:52114580-52115920	BC071945.1-32	1402	expressed strong	NM_031157	NM_031157	BC009600	98	99	98	9	983	1340	14	0
chr10:47855721-47858753	NM_001037131.1-6	1404	expressed strong	NM_001037131	AK127068	noMgc	47	94	94	10	877	1859	44	1
chr2:65285612-65286916	BC072407.1-14	1406	expressed strong	NM_003375	L08666	BC000165	100	100	100	9	997	1300	18	0
chr10:46610610-46613642	NM_001037131.1-4	1408	expressed strong	NM_001037131	AK127068	noMgc	49	10	94	10	877	1859	47	0
chr10:75102889-75105941	NM_001037131.1-11	1410	expressed strong shuffle	NM_001037131	AK127068	noMgc	46	9	94	10	883	1777	46	0
chr10:45639912-45642947	NM_001037131.1-3	1411	expressed strong shuffle	NM_001037131	AK127068	noMgc	49	10	94	10	880	1784	48	0
chr4:190631054-190633992	NM_005348.2-22	1411	expressed strong	NM_005348	AJ890083	noMgc	0	98	98	9	926	1255	21	4
chr18:42813075-42815634	BC002883.2-5	1413	expressed strong	NM_003198	NM_003198	BC002883	0	91	0	10	690	2559	19	1
chr5:24206088-24208143	BC095401.1-6	1413	expressed strong	NM_001012398	NM_001012398	BC095401	96	97	96	9	979	1381	11	0
chr18:28245470-28247198	NM_031157.2-51	1414	expressed strong	NM_031157	NM_031157	BC009600	98	99	98	10	980	1712	18	0
chr10:88757989-88761103	NM_001037131.1-12	1419	expressed strong	NM_001037131	AK127068	noMgc	4	94	94	10	879	633	15	0
chr21:36424276-36426076	BC018733.1-3	1419	expressed strong	NM_015955	NM_015955	BC018733	93	93	93	8	990	142	71	2
chr22:14502671-14504234	BC012134.1-6	1420	expressed strong	NM_006114	BC047528	BC047528	94	96	94	9	954	1563	54	0
chr4:166417115-166420360	BC042421.1-3	1421	expressed strong	NM_203391	NM_203391	BC042421	0	99	100	17	966	1837	23	0
chr7:132369832-132371238	BC067738.1-10	1421	expressed strong	NM_001404	NM_001404	BC067738	98	98	98	9	993	1387	40	0
chr5:177544769-177547074	BC007420.2-3	1422	expressed strong	NM_178439	NM_178439	BC007420	0	62	51	13	944	2259	4	0
chr7:42924588-42926712	BC062306.1-3	1422	expressed strong	NM_007178	NM_007178	BC062306	0	99	99	9	890	2124	91	1
chr12:19350711-19353562	BC040436.1-2	1424	expressed strong noOrf	NM_004768	AL832279	BC040436	0	81	80	11	915	1035	10	8
chr18:5230256-5231226	BC111771.1-3	1425	expressed strong	NM_006342	NM_006342	BC106071	0	94	0	10	685	238	30	0
chr15:34895684-34898057	NM_001025105.1-3	1426	expressed strong	NM_001025105	NM_001025105	BC008717	0	98	98	10	921	845	13	0
chr6:3795041-3796022	BC000028.2-2	1427	expressed strong	NM_004699	CR612868	BC000028	100	0	91	12	785	981	12	5
chr10:43602578-43605904	NM_194247.2-16	1428	expressed strong	NM_194247	BC112027	BC112027	0	100	100	11	965	3001	27	4
chr12:9739150-9740404	BC012566.1-12	1429	expressed strong	NM_002520	NM_002520	BC021668	69	98	96	10	957	1254	20	3
chrX:73205809-73207456	BC004172.2-3	1429	expressed strong	NM_025267	NM_025267	BC004172	97	100	99	10	859	1127	10	0
chrX:13246691-13247975	BC033711.1-5	1431	expressed strong noOrf	NM_004993	S75313	BC033711	0	74	98	10	811	849	6	0
chr17:2156781-2158092	BC071945.1-48	1432	expressed strong	NM_031157	NM_031157	BC009600	62	100	100	9	944	1311	72	0
chr17:27391456-27393965	BC098565.1-7	1432	expressed strong	NM_003025	NM_003025	BC098565	98	99	98	9	902	1914	28	0
chr6:30262365-30264382	BC005295.1-4	1433	expressed strong	NM_006451	NM_006451	BC015937	0	100	99	10	894	1108	16	0
chr3:44861094-44862973	BC071945.1-71	1434	expressed strong	NM_031157	NM_031157	BC009600	0	99	98	9	858	334	14	0
chrX:99996229-99998086	NM_031157.2-120	1435	expressed strong	NM_031157	NM_031157	BC009600	44	99	99	10	943	674	8	0
chr1:78048042-78050208	NM_022831.1-1	1436	expressed strong	NM_022831	BC043142	BC015535	100	99	98	9	996	90	38	0
chr10:48886742-48889779	NM_001037131.1-8	1440	expressed strong	NM_001037131	AK127068	noMgc	11	10	94	10	877	563	47	0
chr2:179972074-179973909	NM_134424.2-10	1441	expressed strong	NM_134424	NM_134423	noMgc	0	100	100	11	879	1328	29	3
chr4:41678443-41680585	BC035901.1-3	1441	expressed strong	NM_015604	NM_015604	BC018979	0	100	99	10	828	1989	15	0
chr7:128553560-128555275	BC000471.2-5	1445	expressed strong	NM_030662	AK126446	BC000471	99	100	99	10	955	1668	23	3
chr18:2934245-2936590	BC072461.1-4	1446	expressed strong	NM_012124	BC072461	BC072461	68	93	69	10	974	965	8	0
chr2:201635993-201637724	NM_031157.2-65	1448	expressed strong	NM_031157	NM_031157	BC009600	99	99	99	10	974	65	8	0
chr17:63640954-63643483	BC098565.1-8	1451	expressed strong	NM_003025	NM_003025	BC098565	98	99	98	9	897	660	19	0
chr12:20595769-20598560	NM_013282.2-1	1452	expressed strong	NM_013282	noKg	BC113875	99	98	100	10	997	1238	32	1
chr7:48934511-48939443	NM_033331.1-5	1454	expressed strong	NM_033331	NM_033331	noMgc	20	97	96	11	942	2891	2	0
chrX:132178199-132180068	BC011685.2-9	1455	expressed strong	NM_007111	NM_007111	BC011685	0	100	100	10	864	1397	33	0
chr12:43853455-43854852	BC002838.2-1	1456	expressed strong noOrf	NM_032639	NM_032639	BC002838	91	96	91	12	974	1237	5	0
chr12:18736951-18738515	BC016368.1-4	1459	expressed strong	NM_002802	NM_002802	BC000512	99	98	98	9	969	105	18	0
chr1:182801823-182803615	BC034272.2-9	1460	expressed strong	NM_024917	NM_024917	BC034272	0	100	100	11	849	625	3	0
chr5:172335082-172336296	BC107882.1-5	1463	expressed strong noOrf	NM_021129	AK127102	BC107882	96	99	98	10	955	580	15	0
chr11:27866302-27869214	NM_005348.2-3	1464	expressed strong	NM_005348	AJ890083	noMgc	99	98	99	10	967	991	45	4
chr3:68767525-68769079	BC016368.1-13	1464	expressed strong	NM_002802	NM_002802	BC000512	97	99	98	10	997	1362	33	0
chr9:88816308-88817942	BC009425.1-4	1464	expressed strong	NM_001255	NM_001255	BC000624	99	98	99	10	966	1083	19	0
chr16:68346823-68349455	BC002364.1-18	1465	expressed strong	NM_007363	NM_007363	BC002364	99	99	98	11	974	1691	9	9
chrX:100918645-100922282	BC042421.1-5	1465	expressed strong	NM_203391	NM_203391	BC042421	99	99	99	17	990	1005	62	0
chr11:18240040-18241618	BC071629.1-6	1467	expressed strong	NM_003932	BC052982	BC071629	97	97	97	11	978	1578	11	0
chr12:10549749-10552389	BC019906.1-18	1467	expressed strong	NM_001415	NM_001415	BC019906	89	91	90	11	968	1306	33	11
chr13:49644160-49645731	BC071629.1-13	1470	expressed strong	NM_003932	BC052982	BC071629	95	97	96	11	976	1571	14	0
chr1:91880662-91882468	BC066656.1-1	1476	expressed strong	NM_003299	NM_003299	BC066656	0	98	99	11	943	1130	12	0
chr20:61963394-61964771	BC031839.1-1	1479	expressed strong noOrf	NM_021160	NM_021160	BC031839	0	0	100	13	690	1377	4	0
chr1:234713027-234714824	BC001810.2-3	1487	expressed strong shuffleUTR	NM_001428	NM_001428	BC001810	0	98	99	11	927	1604	23	0
chr3:143651615-143653869	BC006524.2-2	1491	expressed strong	NM_014413	NM_014413	BC006524	0	100	99	12	887	2254	12	0
chr7:23590859-23592673	BC053603.1-6	1494	expressed strong noOrf	NM_003993	BC053603	BC053603	0	99	99	12	952	1636	6	0
chr9:33614216-33615358	BC023990.1-8	1498	expressed strong	NM_001002857	NM_001002857	BC093056	99	100	100	13	971	1136	4	0
chr2:234438828-234441634	BC031210.1-1	1501	expressed strong	NM_078628	NM_078629	BC031210	0	99	99	12	917	1864	9	0
chr12:104933720-104936317	BC052982.1-12	1502	expressed strong	NM_003932	BC052982	BC052982	100	100	100	11	958	1491	24	0
chr6:80829935-80837019	NM_020824.2-7	1504	expressed strong	NM_020824	NM_020824	noMgc	98	99	99	21	984	389	10	0
chr1:145116241-145118153	BC071878.1-1	1520	expressed strong	NM_005313	NM_005313	BC014433	99	99	100	12	975	1898	20	0
chr5:60706641-60708616	BC057771.1-6	1521	expressed strong	NM_001040057	BC032461	BC057771	99	99	99	11	988	377	39	4
chr9:6002232-6005582	BC001497.2-4	1522	expressed strong	NM_002271	NM_002271	BC001497	0	0	0	25	815	3350	20	0
chr11:11329922-11331389	BC011668.2-1	1523	expressed strong	NM_177559	NM_177559	BC011668	96	96	96	12	992	1325	43	0
chr17:15630592-15632174	BC069251.1-6	1524	expressed strong	NM_020160	NM_020160	BC025404	96	100	99	12	963	1062	12	0
chr10:91586956-91589072	NM_001039469.1-6	1527	expressed strong noOrf	NM_001039469	BC008771	BC084540	0	79	0	17	733	2116	12	0
chr4:154448075-154449419	BC023990.1-5	1528	expressed strong	NM_001002857	NM_001002857	BC093056	97	97	97	13	925	1304	17	0
chr3:158009773-158011332	BC001951.1-4	1531	expressed strong	NM_006191	NM_006191	BC001951	96	96	96	12	970	1218	51	1
chr10:66255278-66256635	BC023990.1-1	1534	expressed strong	NM_001002857	NM_001002857	BC093056	0	99	97	13	912	1276	17	0
chr11:61895016-61899550	NM_018715.1-3	1535	expressed strong	NM_018715	NM_018715	BC053908	99	99	99	12	946	828	25	2
chr8:39911362-39914117	BC036023.1-2	1537	expressed strong shuffleUTR	NM_014264	NM_014264	BC036023	0	72	39	15	744	264	17	0
chr4:164612503-164614333	BC009970.2-2	1540	expressed strong	NM_001064	NM_001064	BC009970	0	0	100	13	671	448	5	0
chr11:43875361-43877958	CR624475.1-1	1541	expressed strong shuffleUTR	NM_003003	NM_003003	noMgc	0	98	98	16	916	119	22	0
chr2:201709786-201713125	BC033622.1-7	1542	expressed strong shuffleUTR	NM_000883	NM_000883	BC033622	0	98	99	14	908	3059	12	1
chr2:147061093-147064117	BC041863.1-16	1543	expressed strong	NM_002568	NM_002568	BC041863	0	99	99	14	868	2387	7	1
chr6:7931360-7935092	NM_003557.1-4	1546	expressed strong	NM_003557	NM_003557	BC007833	0	99	99	14	928	3732	14	0
chr15:19185904-19191595	NM_002577.3-19	1547	expressed strong	NM_002577	NM_002577	BC069613	97	97	97	14	959	2589	9	6
chr15:67101319-67103618	BC021281.2-3	1558	expressed strong	NM_004827	NM_004827	BC021281	0	100	96	13	851	1953	24	0
chr13:24568005-24570700	BC041863.1-9	1560	expressed strong	NM_002568	NM_002568	BC041863	0	99	99	14	950	2387	13	1
chr8:88953297-88955625	BC018979.2-4	1562	expressed strong	NM_015604	NM_015604	BC018979	0	100	100	13	816	2060	43	0
chr6:74058390-74059853	BC016706.1-6	1563	expressed strong shuffle	NM_001568	NM_001568	BC016706	0	98	99	12	939	0	24	0
chr1:145141333-145143195	BC072001.1-1	1570	expressed strong	NM_006585	BC012584	BC012584	99	99	99	14	963	1819	18	0
chrX:22928092-22930147	BC066938.1-12	1576	expressed strong	NM_018665	NM_018665	BC066938	0	89	0	16	728	2030	16	0
chr1:75980300-75983055	BC000302.2-1	1578	expressed strong	NM_001933	NM_001933	BC000302	99	99	99	14	963	2740	20	0
chr1:217847894-217852589	NM_014827.3-2	1596	expressed strong	NM_014827	NM_014827	BC014268	88	88	88	16	974	1826	43	0
chr13:51500917-51503376	BC001149.1-1	1598	expressed strong	NM_006649	NM_006649	BC001149	0	100	99	14	942	862	10	0
chr19:62331658-62334586	NM_020935.1-1	1614	expressed strong	NM_020935	NM_020935	BC112901	0	0	84	21	651	1300	8	0
chr2:131916244-131918938	BC003555.1-3	1628	expressed strong	NM_015658	BC003555	BC003555	67	14	87	18	946	2682	16	1
chr4:408742-411669	AL832004.2-5	1632	expressed strong	NM_080282	AL832004	noMgc	0	100	100	19	944	1304	10	0
chr3:161301274-161303389	BC050728.1-7	1642	expressed strong	NM_013263	CR593793	BC050728	96	95	98	17	979	1866	31	4
chr15:97615264-97617989	BC066656.1-4	1666	expressed strong	NM_003299	NM_003299	BC066656	0	98	98	17	945	1198	14	0
chr2:130703391-130706119	BC003555.1-2	1670	expressed strong	NM_015658	BC003555	BC003555	68	-10	88	18	953	722	22	2
chr1:146373779-146375703	DQ228141.1-2	1676	expressed strong	NM_144963	DQ228141	noMgc	2	90	2	22	946	348	15	0
chr8:26292018-26295047	CR749574.1-7	1682	expressed strong	NM_018115	CR749574	noMgc	0	99	99	21	930	2350	17	0
chr9:107321845-107329808	NM_014990.1-3	1717	expressed strong	NM_014990	NM_014990	noMgc	99	99	99	37	994	2103	35	0
chr1:147913352-147918689	NM_144963.2-4	1731	expressed strong	NM_144963	NM_144963	noMgc	66	97	100	23	960	4189	7	0
chr7:143083118-143085941	BC064355.1-70	1741	expressed strong	NM_005930	BC064355	BC064355	0	99	91	23	910	2603	7	0
chr10:131794066-131796857	BC064355.1-5	1744	expressed strong	NM_005930	BC064355	BC064355	0	99	90	23	925	2595	8	0
chr7:142978775-142981598	BC064355.1-69	1745	expressed strong	NM_005930	BC064355	BC064355	0	99	91	23	912	2603	9	0
chr7:143594703-143597533	BC064355.1-72	1754	expressed strong	NM_005930	BC064355	BC064355	3	99	91	23	914	1947	7	0
chr17:57569065-57572787	BC098387.1-1	1759	expressed strong	NM_005035	NM_005035	BC098387	100	100	100	20	978	515	21	0
chr1:147527750-147533092	NM_144963.2-3	1766	expressed strong	NM_144963	NM_144963	noMgc	0	97	100	23	961	626	7	0
chr13:43440485-43443846	BC041770.1-3	1856	expressed strong	NM_003646	AB209635	BC041770	100	99	99	29	989	1227	6	0
chr22:30995367-30999181	BC017232.2-1	1885	expressed strong	NM_013291	BC017232	BC017232	34	99	99	32	898	1312	5	0
chr2:162063929-162072440	NM_015446.3-2	1937	expressed strong	NM_015446	NM_015446	noMgc	99	99	99	34	990	1786	29	0
chrX:74875562-74883485	NM_003316.3-3	2045	expressed strong	NM_003316	NM_003316	noMgc	0	100	100	43	961	388	82	0
